# Supplementary material for: Cohesin-dependent chromosome loop extrusion is limited by transcription and stalled replication forks
Source: Sci Adv. 2022 Jun 10;8(23):eabn7063. doi: 10.1126/sciadv.abn7063 (PMC9187231; doi:10.1126/sciadv.abn7063)
Supplement: Supplementary file 2 — Tables S3 to S6 [file sciadv.abn7063_tables_s3_to_s6.zip]

Archive with 4 entries (4 files):
- sciadv.abn7063_table_s3.xlsx
- sciadv.abn7063_table_s4.xlsx
- sciadv.abn7063_table_s5.xlsx
- sciadv.abn7063_table_s6.xlsx
