# Supplementary material for: Cohesin-dependent chromosome loop extrusion is limited by transcription and stalled replication forks
Source: Sci Adv. 2022 Jun 10;8(23):eabn7063. doi: 10.1126/sciadv.abn7063 (PMC9187231; doi:10.1126/sciadv.abn7063)
Supplement: Supplementary file 2 — Tables S3 to S6 [file sciadv.abn7063_tables_s3_to_s6.zip › sciadv.abn7063_table_s3.xlsx]

## Sheet: all
Table S3. Hi-C sequencing statistics
ID	Description	Total number of read pairs	Number of uniquely mapped read pairs	Number of read pairs after filtering	Number of cis- read pairs (percentage)	Number of trans- read pairs (percentage)
KJ1	WT, aux/dox	100586248	52000000	43047166	33 403 607 (77,60%)	9 643 559 (22,40%)
KJ2	Scc2-AID, aux/dox	100634096	52000000	42204083	29 834 342 (70,69%)	12 369 741 (29,31%)
KJ3	Wpl1-AID, aux/dox	90655843	52000000	42904443	33 821 262 (78,83%)	9 083 181 (21,17%)
KJ4	WT, DMSO	110438078	52000000	41789001	28 548 889 (68,32%)	13 240 112 (31,68%)
KJ5	WT, thiolutin	96035261	52000000	40715595	29 765 914 (73,11%)	10 949 681 (26,89%)
KJ12	WT, aux/dox, DMSO	96388437	52000000	42771403	32 867 046 (76,84%)	9 904 357 (23,16%)
KJ13	WT, aux/dox, thiolutin	114980777	52000000	42591839	33 100 669 (77,72%)	9 491 170 (22,28%)
KJ14	Scc2-AID, aux/dox, DMSO	82366561	52000000	41764646	29 627 714 (70,94%)	12 136 932 (29,06%)
KJ15	Scc2-AID, aux/dox, thiolutin	116832929	52000000	41680920	30 784 256 (73,86%)	10 896 664 (26,14%)
KJ16	Wpl1-AID, aux/dox, DMSO	115984252	52000000	42985635	33 788 779 (78,60%)	9 196 856 (21,40%)
KJ17	Wpl1-AID, aux/dox, thiolutin	101479780	52000000	42269629	33 384 561 (78,98%)	8 885 068 (21,02%)
KJ18	Scc2-AID, aux/dox, DMSO	103757359	52000000	40513790	29 145 789 (71,94%)	11 368 001 (28,06%)
KJ19	Scc2-AID, aux/dox, thiolutin	90004949	52000000	40556178	29 570 409 (72,91%)	10 985 769 (27,09%)
KJ20	WT, HU	95978046	52000000	41510139	26 841 838 (64,66%)	14 668 301 (35,34%)
KJ22	Scc2-AID, HU, aux/dox	122771432	52000000	40188464	21 608 117 (53,77%)	18 580 347 (46,23%)
KJ23	Wpl1-AID, HU, aux/dox	106605433	52000000	40787949	27 670 398 (67,84%)	13 117 551 (32,16%)
KJ24	WT, aux/dox, DMSO	106156622	52000000	41320182	32 791 453 (79,36%)	8 528 729 (20,64%)
KJ25	WT, aux/dox, thiolutin	97715415	52000000	40363788	31 617 135 (78,33%)	8 746 653 (21,67%)
KJ26	WT, aux/dox, DMSO	97862531	52000000	41000976	32 170 094 (78,46%)	8 830 882 (21,54%)
KJ27	WT, aux/dox, thiolutin	112673764	52000000	40344931	31 573 319 (78,26%)	8 771 612 (21,74%)
KJ28	Scc2-AID, aux/dox, thiolutin	101785638	52000000	38751740	29 141 241 (75,20%)	9 610 499 (24,80%)
KJ29	Scc2-AID, aux/dox, thiolutin	113637695	52000000	39550626	29 880 672 (75,55%)	9 669 954 (24,50%)
KJ30	WT, HU, aux/dox	114789749	52000000	40415250	24 122 858 (59,69%)	16 292 392 (40,31%)
KJ31	WT, HU, aux/dox	95566708	52000000	40235465	24 302 065 (60,40%)	15 933 400 (39,60%)
KJ36	WT, 37°C	108142331	52000000	42154670	34 657 658 (82,22%)	7 497 012 (17,78%)
KJ37	WT, 37°C	94905244	52000000	41983937	34 710 671 (82,68%)	7 273 266 (17,32%)
KJ38	rpb1-1, 37°C	110881477	52000000	40455826	30 254 896 (74,79%)	10 200 930 (25,21%)
KJ39	rpb1-1, 37°C	84182935	51164257	39803084	30 030 059 (75,45%)	9 773 025 (24,55%)
