# Supplementary material for: Cohesin-dependent chromosome loop extrusion is limited by transcription and stalled replication forks
Source: Sci Adv. 2022 Jun 10;8(23):eabn7063. doi: 10.1126/sciadv.abn7063 (PMC9187231; doi:10.1126/sciadv.abn7063)
Supplement: Supplementary file 2 — Tables S3 to S6 [file sciadv.abn7063_tables_s3_to_s6.zip › sciadv.abn7063_table_s4.xlsx]

## Sheet: Sheet1
Table S4. ChIP-seq and RNA-seq statistics
ChIP-seq statistics
			bowtie2 version 2.4.1
ID	Description	Input sample	Sequenced reads	Mapped 1 time	%	Mapped >1 times	%	Unmapped	%	Nonredundant reads	Read depth	Genome coverage
Exp12-1	Scc1-FLAG WT rep1	Exp12-4	8066458	5805670	71.97	2160066	26.78	100722	1.25	6150723 (77.2%)	57.141	0.996
Exp12-4	Input Scc1-FLAG	-	4627220	3691283	79.77	895715	19.36	40222	0.87	4034957 (88.0%)	56.394	0.998
Exp12-5	Scc1-FLAG WT rep2	Exp12-6	5010665	3756667	74.97	1200971	23.97	53027	1.06	4016916 (81.0%)	38.639	0.994
Exp12-6	Input Scc1-FLAG WT rep2	-	5139345	4178148	81.3	911660	17.74	49537	0.96	4541909 (89.2%)	44.062	0.997
Exp17-1	Scc1-FLAG in DMSO	Exp17-2	4432624	3684359	83.12	720540	16.26	27725	0.63	3915879 (88.9%)	85.314	0.995
Exp17-2	Input Scc1-FLAG in DMSO	-	4060109	3451611	85.01	562967	13.87	45531	1.12	3750008 (93.4%)	45.937	0.997
Exp17-3	Scc1-FLAG in HU	Exp17-4	4232881	3448648	81.47	755675	17.85	28558	0.67	3654706 (86.9%)	56.488	0.995
Exp17-4	Input Scc1-FLAG in HU	-	3940231	3318511	84.22	579459	14.71	42261	1.07	3616609 (92.8%)	49.655	0.998
Exp17-5	Scc1-FLAG in thiolutin	Exp17-6	4515142	3712981	82.23	772419	17.11	29742	0.66	3992035 (89.0%)	49.558	0.995
Exp17-6	Input Scc1-FLAG in thiolutin	-	4246084	3611730	85.06	591350	13.93	43004	1.01	3926190 (93.4%)	54.874	0.998
Exp16a-1	Scc1-FLAG in DMSO G2M	Exp16a-2	4937706	3775681	76.47	1120614	22.7	41411	0.84	4070279 (83.1%)	37.144	0.993
Exp16a-2	Input Scc1-FLAG in DMSO G2M	-	4832388	3962322	82	833430	17.25	36636	0.76	4293874 (89.5%)	112.259	0.998
Exp16a-3	Scc1-FLAG in thiolutin G2M	Exp16a-4	5488462	4032252	73.47	1405261	25.6	50949	0.93	4365971 (80.3%)	50.252	0.993
Exp16a-4	Input Scc1-FLAG in thiolutin G2M	-	4831694	3921965	81.17	874757	18.1	34972	0.72	4256434 (88.7%)	53.89	0.998
Exp16b-1	RPO21-FLAG in DMSO	Exp16b-2	4995428	4247970	85.04	710429	14.22	37029	0.74	4807001 (96.9%)	57.304	0.994
Exp16b-3	Input RPO21-FLAG in DMSO	-	4946583	4025084	81.37	883946	17.87	37553	0.76	4385328 (89.3%)	54.441	0.998
Exp16b-2	RPO21-FLAG in thiolutin	Exp16b-4	5134229	4166685	81.16	931839	18.15	35705	0.7	4567388 (89.6%)	42.432	0.995
Exp16b-4	Input RPO21-FLAG in thiolutin	-	5032565	4056107	80.6	936572	18.61	39886	0.79	4409889 (88.3%)	58.734	0.998
			bowtie version 1.1.2 (-n2 -k1) (for SOLiD data)
SRA ID	Description	Input sample	Sequenced reads	mapped total	%	Unmapped	%	Nonredundant reads	Read depth	Genome coverage
SRR1555037	BrdU 1h HU	SRR1555038	3506176	1607824	45.86	1898352	54.14	1607824 (100.0%)	14.885	0.713
SRR1555038	Input BrdU 1h HU	-	3603903	2095416	58.14	1508487	41.86	2095416 (100.0%)	24.475	0.995
RNA-seq statistics
ID	Description	Sequenced	Uniquely mapped	(%)	Mapped to multiple loci	(%)	Mapped to to many loci	(%)	Unmapped (to many mismatches)	Unmapped (to short)	Unmapped (other)	chimeric reads	(%)
67_A_DMSO_S62	WT + DMSO (+ spike-in pombe cells)	29781704	6317035	21.21	22679755	76.15	56001	0.19	0	0.0241	0.0004	0	0
67_A_Thiolutin_S63	WT + Thiolutin (+ spike-in pombe cells)	41506642	6150291	14.82	34176458	82.34	71276	0.17	0	0.0263	0.0004	0	0
67_B_DMSO_S64	WT + DMSO (+ spike-in pombe cells)	52323462	10222521	19.54	40727255	77.84	110007	0.21	0	0.0237	0.0004	0	0
67_B_Thiolutin_S65	WT + Thiolutin (+ spike-in pombe cells)	12614253	2221600	17.61	10037924	79.58	30717	0.24	0	0.0255	0.0002	0	0
Schizosaccharomyces pombe
ID	Description	Sequenced	mapped (bowtie1)	%	spike-in scaling factor
67_A_DMSO_S62	WT + DMSO (+ spike-in pombe cells)	29781704	6864843	0.230505	1.08457
67_A_Thiolutin_S63	WT + Thiolutin (+ spike-in pombe cells)	41506642	11153164	0.268708	0.930378
67_B_DMSO_S64	WT + DMSO (+ spike-in pombe cells)	52323462	12337554	0.235794	1.06025
67_B_Thiolutin_S65	WT + Thiolutin (+ spike-in pombe cells)	12614253	2688037	0.213095	1.17318
