# Supplementary material for: Cohesin-dependent chromosome loop extrusion is limited by transcription and stalled replication forks
Source: Sci Adv. 2022 Jun 10;8(23):eabn7063. doi: 10.1126/sciadv.abn7063 (PMC9187231; doi:10.1126/sciadv.abn7063)
Supplement: Supplementary file 2 — Tables S3 to S6 [file sciadv.abn7063_tables_s3_to_s6.zip › sciadv.abn7063_table_s5.xlsx]

## Sheet: RNA-seq.genes.edgeR.S_cerevisia
Table S5. Differentially expressed genes (FDR<1e-5)
Gene name	edgeR fitting				edgeR fitting normalized by gene length and total read numbers				logFC	logCPM	LR	PValue	FDR
	WT + DMSO a	WT + DMSO b	WT + Thiolutin a	WT + Thiolutin b	WT + DMSO a	WT + DMSO b	WT + Thiolutin a	WT + Thiolutin b
RDN25-2	1.30845e+06	2.18761e+06	1.96353e+06	757180	336692	336692	799946	799946	1.24847	15.7944	852.666	1.91401e-187	1.24927e-183
YJL144W	18.6834	31.2369	1189.08	458.537	4.80764	4.80764	484.435	484.435	6.64411	4.53437	815.869	1.91397e-179	6.24623e-176
YBR169C	128.1	214.172	893.594	344.589	32.9629	32.9629	364.052	364.052	3.46378	4.23338	488.526	2.98189e-108	6.48759e-105
SCR1	469354	784715	703176	271160	120775	120775	286475	286475	1.24609	14.3136	486.531	8.10394e-108	1.32236e-104
RDN25-1	1.51451e+06	2.53212e+06	2.23252e+06	860910	389715	389715	909535	909535	1.22271	15.9873	486	1.05703e-107	1.37984e-104
YNL077W	130.783	218.656	792.139	305.466	33.6531	33.6531	322.719	322.719	3.26006	4.07344	380.753	8.53022e-85	9.27946e-82
YGR197C	59.6301	99.6958	463.006	178.545	15.3441	15.3441	188.63	188.63	3.61667	3.20892	368.78	3.45076e-82	3.21759e-79
YBR072W	85.4828	142.919	1241.07	478.585	21.9965	21.9965	505.616	505.616	4.52042	4.6552	368.291	4.40859e-82	3.59686e-79
YDR171W	88.8803	148.599	1364.06	526.012	22.8708	22.8708	555.722	555.722	4.60059	4.79263	342.226	2.0896e-76	1.51543e-73
YPR036W-A	127.094	212.49	583.861	225.149	32.7041	32.7041	237.866	237.866	2.86122	3.65878	329.061	1.53935e-73	1.00473e-70
YCR021C	22.6169	37.8132	2915.73	1124.37	5.8198	5.8198	1187.88	1187.88	7.66438	5.86984	321.112	8.29195e-72	4.92014e-69
YKR052C	164.701	275.365	634.085	244.517	42.3812	42.3812	258.327	258.327	2.60667	3.825	316.717	7.51726e-71	4.08876e-68
YPL250C	10.9574	18.3197	229.703	88.5786	2.81957	2.81957	93.5816	93.5816	5.03465	1.9755	312.747	5.50546e-70	2.76416e-67
YNL065W	1058.03	1768.93	16.8985	6.51642	272.255	272.255	6.88447	6.88447	-5.29796	3.9146	299.3	4.67966e-67	2.18172e-64
YLR108C	88.309	147.644	464.548	179.14	22.7238	22.7238	189.258	189.258	3.05604	3.28196	298.787	6.05452e-67	2.63452e-64
YBR244W	122.273	204.429	946.224	364.885	31.4635	31.4635	385.494	385.494	3.61341	4.31091	288.838	8.90571e-65	3.63297e-62
YJL052W	142.958	239.012	582.167	224.496	36.7861	36.7861	237.176	237.176	2.68752	3.68193	285.395	5.01071e-64	1.92382e-61
YBR034C	1218.78	2037.68	106.112	40.919	313.618	313.618	43.2302	43.2302	-2.85785	4.23292	275.022	9.13081e-62	3.31093e-59
YOL032W	141.391	236.392	1257.82	485.043	36.3829	36.3829	512.438	512.438	3.81471	4.71848	273.208	2.2681e-61	7.79152e-59
YLR327C	109.675	183.367	649.334	250.397	28.2218	28.2218	264.54	264.54	3.22694	3.77962	267.536	3.90818e-60	1.27544e-57
YGR142W	109.734	183.464	7109.98	2741.76	28.2368	28.2368	2896.62	2896.62	6.67881	7.17811	263.569	2.86173e-59	8.89454e-57
YJL157C	779.299	1302.91	79.7638	30.7587	200.53	200.53	32.4959	32.4959	-2.62414	3.64156	225.124	6.89768e-51	2.04642e-48
RDN37-2	1.3192e+06	2.20558e+06	2.06302e+06	795545	339458	339458	840478	840478	1.30797	15.8483	220.713	6.32296e-50	1.79435e-47
YMR173W	215.027	359.504	684.746	264.053	55.3309	55.3309	278.967	278.967	2.33318	3.99319	217.797	2.73478e-49	7.43746e-47
YDR151C	121.769	203.586	443.902	171.178	31.3338	31.3338	180.847	180.847	2.52759	3.29894	209.48	1.78398e-47	4.65761e-45
YER103W	204.404	341.744	5919.8	2282.8	52.5975	52.5975	2411.74	2411.74	5.51796	6.92921	206.762	6.98652e-47	1.75389e-44
YOR306C	1224.19	2046.74	129.402	49.9003	315.011	315.011	52.7187	52.7187	-2.57817	4.27599	197.836	6.19404e-45	1.49735e-42
YOR027W	308.255	515.373	799.176	308.18	79.3205	79.3205	325.586	325.586	2.03678	4.28435	192.337	9.82249e-44	2.28969e-41
YNL277W	76.205	127.407	334.534	129.004	19.6092	19.6092	136.29	136.29	2.7948	2.808	187.511	1.11099e-42	2.5005e-40
YNR069C	23.5412	39.3586	184.821	71.2711	6.05764	6.05764	75.2966	75.2966	3.62784	1.75967	185.468	3.10149e-42	6.74782e-40
YOL010W	715.393	1196.07	87.0405	33.5647	184.086	184.086	35.4605	35.4605	-2.37492	3.55199	183.299	9.2311e-42	1.94359e-39
YMR010W	444.584	743.303	28.2746	10.9033	114.401	114.401	11.5191	11.5191	-3.3079	2.82552	182.327	1.50476e-41	3.06923e-39
YIL162W	143.578	240.049	424.155	163.563	36.9457	36.9457	172.801	172.801	2.22452	3.29172	177.306	1.87766e-40	3.71378e-38
YHR048W	29.7423	49.7263	182.46	70.3604	7.65333	7.65333	74.3344	74.3344	3.27378	1.77967	176.806	2.41477e-40	4.63565e-38
YGR211W	219.62	367.184	1342.42	517.667	56.5128	56.5128	546.905	546.905	3.27381	4.85923	176.64	2.62445e-40	4.89423e-38
YCR105W	23.6802	39.5911	190.867	73.6026	6.09343	6.09343	77.7597	77.7597	3.66577	1.81665	174.884	6.34588e-40	1.15054e-37
YCL026C-B	13.0039	21.7413	134.525	51.8756	3.34618	3.34618	54.8056	54.8056	4.01923	1.17791	171.579	3.34507e-39	5.90089e-37
YOR226C	13.0948	21.8933	130.159	50.1921	3.36957	3.36957	53.0269	53.0269	3.96164	1.13599	167.483	2.62373e-38	4.50659e-36
YHR053C	218.297	364.973	2690.15	1037.38	56.1725	56.1725	1095.97	1095.97	4.28532	5.81963	162.472	3.26305e-37	5.46102e-35
YHR055C	218.298	364.973	2690.15	1037.38	56.1726	56.1726	1095.97	1095.97	4.28531	5.81963	162.377	3.42218e-37	5.58414e-35
RDN37-1	1.56322e+06	2.61355e+06	2.39761e+06	924572	402249	402249	976792	976792	1.27996	16.0733	161.143	6.3667e-37	1.01355e-34
YLR443W	768.349	1284.61	102.446	39.5055	197.712	197.712	41.7368	41.7368	-2.24305	3.66393	160.959	6.98352e-37	1.08527e-34
YFR052C-A	130.083	217.486	398.142	153.532	33.473	33.473	162.204	162.204	2.27549	3.18394	160.292	9.76703e-37	1.48254e-34
YOR360C	1605.44	2684.15	99.0762	38.206	413.114	413.114	40.3639	40.3639	-3.35426	4.56663	156.842	5.54312e-36	8.22271e-34
YPL052W	520.34	869.959	38.5283	14.8574	133.894	133.894	15.6965	15.6965	-3.08972	3.04372	154.067	2.23871e-35	3.24712e-33
YDR342C	62.3363	104.22	2433.33	938.346	16.0404	16.0404	991.344	991.344	5.94634	5.62137	148.561	3.57667e-34	5.07498e-32
YDR039C	937.388	1567.22	147.682	56.9492	241.21	241.21	60.1658	60.1658	-2.00263	3.98064	148.503	3.6828e-34	5.11439e-32
YGL255W	203.547	340.311	690.996	266.463	52.377	52.377	281.513	281.513	2.42538	3.98519	147.758	5.35853e-34	7.28648e-32
YCR005C	338.104	565.277	3882.27	1497.09	87.0012	87.0012	1581.65	1581.65	4.18368	6.36133	144.54	2.70701e-33	3.60585e-31
YJR054W	560.03	936.317	57.6795	22.2425	144.108	144.108	23.4987	23.4987	-2.61463	3.19348	142.543	7.3981e-33	9.65748e-31
YJL082W	249.628	417.354	512.93	197.797	64.2345	64.2345	208.969	208.969	1.7013	3.7069	142.46	7.71257e-33	9.87057e-31
YBL042C	1054.11	1762.37	158.257	61.0275	271.245	271.245	64.4744	64.4744	-2.07217	4.14124	141.77	1.09198e-32	1.37064e-30
YHR216W	354.038	591.918	878.348	338.71	91.1014	91.1014	357.841	357.841	1.97334	4.44164	135.252	2.90856e-31	3.58192e-29
YFR055W	774.506	1294.9	133.602	51.5197	199.297	199.297	54.4296	54.4296	-1.87176	3.73883	134.335	4.61609e-31	5.57948e-29
YBR101C	321.7	537.852	2785.74	1074.24	82.7803	82.7803	1134.92	1134.92	3.77657	5.89718	133.678	6.42515e-31	7.6249e-29
YMR038C	375.266	627.409	786.899	303.446	96.5639	96.5639	320.584	320.584	1.73077	4.33707	133.073	8.71502e-31	1.01577e-28
YOR338W	265.068	443.168	11.0299	4.25338	68.2076	68.2076	4.49361	4.49361	-3.91296	2.11026	133.012	8.9889e-31	1.02931e-28
YDR258C	462.491	773.24	4670.55	1801.07	119.009	119.009	1902.79	1902.79	3.99857	6.64063	129.105	6.43175e-30	7.23794e-28
YLR136C	44.6739	74.6905	212.935	82.1123	11.4955	11.4955	86.75	86.7501	2.91191	2.08717	127.186	1.69169e-29	1.87147e-27
YMR173W-A	35.3457	59.0946	176.232	67.959	9.09519	9.09519	71.7973	71.7973	2.9757	1.79518	119.227	9.3425e-28	1.01631e-25
YPL239W	339.302	567.28	731.789	282.194	87.3095	87.3095	298.132	298.132	1.77132	4.21808	113.003	2.15471e-26	2.30554e-24
YNL036W	196.425	328.404	482.513	186.068	50.5443	50.5443	196.577	196.577	1.9587	3.54945	111.747	4.059e-26	4.27308e-24
YOR079C	387.117	647.223	37.3521	14.4038	99.6135	99.6135	15.2173	15.2173	-2.70778	2.68011	110.605	7.22257e-26	7.48281e-24
YKL106W	611.234	1021.92	116.551	44.9446	157.283	157.283	47.4831	47.4831	-1.72712	3.43808	106.216	6.6122e-25	6.74341e-23
YPR157W	27.8037	46.4852	136.121	52.4912	7.15448	7.15448	55.4559	55.4559	2.94807	1.34445	105.574	9.14243e-25	9.1804e-23
YIR017C	25.4495	42.5491	124.984	48.1965	6.54868	6.54868	50.9186	50.9186	2.95203	1.2406	105.254	1.07438e-24	1.0625e-22
YDR222W	48.0226	80.2892	160.912	62.0511	12.3572	12.3572	65.5558	65.5558	2.40391	1.75273	105.098	1.16259e-24	1.13257e-22
YNL042W-B	721.396	1206.1	79.9767	30.8407	185.63	185.63	32.5827	32.5827	-2.50901	3.54219	103.674	2.38444e-24	2.28872e-22
YJR103W	137.027	229.096	326.819	126.029	35.2599	35.2599	133.147	133.147	1.91582	2.97146	102.813	3.68327e-24	3.48416e-22
YNL284C	1193	1994.59	212.275	81.8578	306.985	306.985	86.4812	86.4812	-1.82729	4.34618	101.186	8.372e-24	7.80629e-22
YML018C	395.548	661.318	47.4256	18.2883	101.783	101.783	19.3213	19.3213	-2.39511	2.73978	100.774	1.03089e-23	9.47693e-22
YLL011W	837.255	1399.81	159.556	61.5282	215.443	215.443	65.0033	65.0033	-1.72818	3.86905	100.722	1.05848e-23	9.59538e-22
YLL055W	132.358	221.291	318.705	122.899	34.0586	34.0586	129.841	129.841	1.92951	2.93091	98.9858	2.54318e-23	2.27388e-21
YJL183W	646.502	1080.89	134.408	51.8306	166.359	166.359	54.758	54.758	-1.60252	3.54278	97.4772	5.44787e-23	4.80517e-21
YLL026W	1073.3	1794.45	6698.35	2583.03	276.183	276.183	2728.92	2728.92	3.30447	7.21953	95.8282	1.25297e-22	1.09042e-20
YDR365W-B	361.418	604.256	611.654	235.867	93.0005	93.0005	249.189	249.189	1.42158	4.05506	92.6565	6.22057e-22	5.34233e-20
YCR043C	412.058	688.921	59.8541	23.081	106.031	106.031	24.3847	24.3847	-2.11883	2.83217	92.1748	7.93495e-22	6.72616e-20
YDR249C	161.933	270.736	7.3451	2.83243	41.6688	41.6688	2.99241	2.99241	-3.78318	1.46815	91.2415	1.27167e-21	1.06413e-19
YDL020C	164.452	274.949	343.351	132.404	42.3171	42.3171	139.882	139.882	1.72404	3.09744	91.1333	1.3431e-21	1.10968e-19
YCL025C	596.239	996.855	110.744	42.7053	153.425	153.425	45.1173	45.1174	-1.76498	3.39382	89.2201	3.53243e-21	2.88202e-19
YBR192W	539.218	901.521	97.3701	37.548	138.752	138.752	39.6688	39.6688	-1.8055	3.25323	89.1028	3.74815e-21	3.01937e-19
YNL007C	624.283	1043.74	3574.04	1378.23	160.641	160.641	1456.07	1456.07	3.17988	6.31505	89.076	3.79928e-21	3.01937e-19
YLR297W	33.8082	56.524	134.854	52.0025	8.69956	8.69956	54.9397	54.9397	2.65376	1.43608	89.0552	3.83955e-21	3.01937e-19
YPR138C	441.507	738.157	71.9738	27.7547	113.609	113.609	29.3223	29.3223	-1.95269	2.95584	88.5752	4.89385e-21	3.80264e-19
YDR168W	307.324	513.816	492.254	189.824	79.0809	79.0809	200.545	200.545	1.34213	3.75754	87.9906	6.57646e-21	5.04995e-19
YDR399W	2022.13	3380.8	255.428	98.4985	520.336	520.336	104.062	104.062	-2.3216	5.00693	87.6578	7.78153e-21	5.90582e-19
YER052C	151.013	252.479	309.548	119.369	38.8588	38.8588	126.111	126.111	1.69745	2.94806	87.5351	8.27978e-21	6.21174e-19
YOR230W	218.093	364.63	382.907	147.657	56.1199	56.1199	155.997	155.997	1.47434	3.33874	87.2015	9.80088e-21	7.26936e-19
YPL199C	245.18	409.918	400.327	154.375	63.09	63.09	163.094	163.094	1.36971	3.44048	87.1686	9.96513e-21	7.30813e-19
YDL205C	846.28	1414.9	178.974	69.0162	217.766	217.766	72.9143	72.9143	-1.57803	3.92382	85.766	2.0254e-20	1.46886e-18
YMR282C	554.125	926.445	103.685	39.9832	142.588	142.588	42.2415	42.2415	-1.75426	3.29978	85.6028	2.19968e-20	1.57773e-18
YDR533C	186.603	311.983	345.57	133.26	48.017	48.017	140.786	140.786	1.55117	3.16168	84.6572	3.54842e-20	2.51745e-18
YLR168C	536.253	896.564	94.6223	36.4884	137.989	137.989	38.5493	38.5493	-1.83883	3.23363	83.6512	5.90255e-20	4.14257e-18
YNR041C	290.042	484.922	33.7283	13.0064	74.6339	74.6339	13.741	13.741	-2.43826	2.32376	83.0246	8.10379e-20	5.62696e-18
YOL020W	619.285	1035.39	141.375	54.5173	159.355	159.355	57.5965	57.5965	-1.46762	3.51137	81.5666	1.69457e-19	1.16426e-17
YBR137W	284.096	474.981	445.432	171.768	73.1038	73.1038	181.47	181.47	1.31128	3.61892	80.2216	3.34686e-19	2.27552e-17
tX()D	179.712	300.461	14.4713	5.58044	46.2436	46.2436	5.89563	5.89563	-2.96394	1.64353	79.6221	4.53317e-19	3.05031e-17
YLR449W	241.632	403.986	420.002	161.962	62.1771	62.1771	171.11	171.11	1.45993	3.48297	78.4175	8.34101e-19	5.55528e-17
YNL145W	210.229	351.482	27.4689	10.5926	54.0963	54.0963	11.1909	11.1909	-2.2695	1.91528	78.0981	9.8047e-19	6.46417e-17
YCL018W	125.539	209.889	246.467	95.043	32.3038	32.3038	100.411	100.411	1.63505	2.62414	77.6858	1.20808e-18	7.88512e-17
YGR204W	351.184	587.147	528.164	203.671	90.3671	90.3671	215.175	215.175	1.2513	3.88757	76.9828	1.72454e-18	1.11447e-16
YHL036W	23.0886	38.6019	98.5043	37.9854	5.94118	5.94118	40.1309	40.1309	2.74834	0.918847	76.7986	1.89309e-18	1.21139e-16
YMR195W	32.1382	53.7321	134.763	51.9676	8.26985	8.26985	54.9028	54.9028	2.7255	1.43337	76.5592	2.13705e-18	1.35422e-16
YPL221W	1005.47	1681.06	203.769	78.5779	258.73	258.73	83.0161	83.0161	-1.63954	4.15685	76.3397	2.38838e-18	1.49894e-16
YJL122W	251.649	420.734	33.2794	12.8333	64.7547	64.7547	13.5581	13.5581	-2.25284	2.15125	75.3628	3.91706e-18	2.43492e-16
YCL050C	209.023	349.467	382.284	147.417	53.786	53.786	155.743	155.743	1.53323	3.31513	74.8751	5.01461e-18	3.08777e-16
YML131W	453.505	758.218	1061.77	409.442	116.697	116.697	432.568	432.568	1.88984	4.74115	74.7595	5.31704e-18	3.24339e-16
YLR300W	1227.98	2053.06	305.644	117.863	315.984	315.985	124.52	124.52	-1.34322	4.49979	74.436	6.26378e-18	3.78553e-16
YBL033C	151.293	252.947	312.127	120.363	38.9308	38.9308	127.161	127.161	1.70673	2.96069	74.359	6.5128e-18	3.89992e-16
YPR119W	280.411	468.82	40.1302	15.4751	72.1556	72.1556	16.3491	16.3491	-2.13944	2.3141	73.9629	7.95977e-18	4.72304e-16
YBL014C	410.329	686.03	79.2428	30.5577	105.586	105.586	32.2837	32.2837	-1.70842	2.89708	73.8847	8.2814e-18	4.86961e-16
YPL039W	196.398	328.359	21.9433	8.46183	50.5373	50.5373	8.93976	8.93976	-2.49433	1.79499	73.4897	1.01163e-17	5.89546e-16
YER073W	366.977	613.551	61.9865	23.9033	94.431	94.431	25.2534	25.2534	-1.9013	2.70719	73.1354	1.21056e-17	6.99232e-16
RDN18-1	261733	437593	341422	131660	67349.4	67349.4	139096	139096	1.04634	13.3334	71.9981	2.15404e-17	1.23328e-15
YOR101W	367.318	614.12	65.1891	25.1383	94.5186	94.5186	26.5582	26.5582	-1.83001	2.72988	71.8175	2.36045e-17	1.33771e-15
YPL081W	2320.79	3880.14	266.644	102.824	597.188	597.188	108.631	108.631	-2.45836	5.18024	71.8034	2.37743e-17	1.33771e-15
YCR075C	159.5	266.67	15.2559	5.88302	41.0428	41.0428	6.21529	6.21529	-2.71607	1.50837	71.4903	2.78627e-17	1.55436e-15
YJL200C	320.689	536.162	473.411	182.558	82.5201	82.5201	192.869	192.869	1.22444	3.73726	71.2394	3.16402e-17	1.75013e-15
YIL079C	291.493	487.349	48.0561	18.5315	75.0074	75.0074	19.5781	19.5781	-1.93583	2.39401	70.9871	3.59571e-17	1.9722e-15
YHR167W	213.727	357.331	22.6603	8.73831	54.9965	54.9965	9.23185	9.23185	-2.57003	1.89981	70.6668	4.22952e-17	2.30051e-15
YBR175W	338.887	566.587	57.6487	22.2306	87.2028	87.2028	23.4862	23.4862	-1.89098	2.60002	69.7679	6.671e-17	3.59848e-15
YHR032W	496.827	830.648	101.689	39.2133	127.844	127.844	41.4281	41.4281	-1.62485	3.17596	69.5387	7.49305e-17	4.00878e-15
YCL036W	463.757	775.357	80.3907	31.0004	119.334	119.334	32.7513	32.7513	-1.8642	3.04291	68.8865	1.04299e-16	5.53463e-15
YDR350C	369.906	618.447	61.9826	23.9018	95.1846	95.1846	25.2518	25.2518	-1.91287	2.71466	68.8217	1.07783e-16	5.67337e-15
YGR079W	130.498	218.18	10.1757	3.92395	33.5799	33.5799	4.14558	4.14558	-3.00686	1.22453	68.7933	1.09341e-16	5.70935e-15
YKR061W	334.373	559.039	55.4918	21.3989	86.0412	86.0412	22.6075	22.6075	-1.9265	2.5855	68.4211	1.32054e-16	6.84059e-15
YPR167C	163.271	272.973	284.565	109.734	42.013	42.013	115.932	115.932	1.46358	2.89607	68.0871	1.56428e-16	8.0394e-15
YKL156W	579.126	968.244	141.471	54.5543	149.021	149.021	57.6356	57.6356	-1.36994	3.43508	67.9301	1.69394e-16	8.63775e-15
YBR067C	52.3584	87.5382	130.871	50.4665	13.4729	13.4729	53.3169	53.3169	1.98163	1.55176	67.6537	1.94885e-16	9.86059e-15
YDR046C	967.862	1618.17	214.629	82.7655	249.051	249.051	87.4401	87.4401	-1.50969	4.12563	67.2499	2.3918e-16	1.20087e-14
YGL070C	247.858	414.394	36.093	13.9183	63.779	63.779	14.7044	14.7044	-2.11405	2.15831	67.0428	2.65679e-16	1.32373e-14
YGR161C	24.3896	40.777	98.5771	38.0135	6.27595	6.27595	40.1605	40.1605	2.67082	0.949849	66.8412	2.94279e-16	1.45512e-14
YDL182W	63.1421	105.568	167.255	64.4971	16.2478	16.2478	68.1399	68.1399	2.06583	1.90759	64.9287	7.76562e-16	3.81099e-14
LSR1	159308	266347	190924	73624.3	40993.2	40993.2	77782.6	77782.6	0.924062	12.5359	64.485	9.72713e-16	4.73798e-14
YDR253C	16.0289	26.7988	73.3791	28.2966	4.12458	4.12458	29.8948	29.8948	2.84652	0.435905	64.2937	1.0719e-15	5.18246e-14
YGR250C	622.858	1041.36	1838.54	708.983	160.275	160.275	749.027	749.027	2.22422	5.47843	64.1636	1.14507e-15	5.49549e-14
YGR063C	305.703	511.106	54.8174	21.1388	78.6638	78.6638	22.3327	22.3327	-1.81486	2.47841	63.5562	1.55855e-15	7.42529e-14
YNL111C	541.028	904.547	107.295	41.3753	139.218	139.218	43.7122	43.7122	-1.67045	3.27605	62.909	2.16477e-15	1.02387e-13
YGR279C	206.946	345.994	327.386	126.247	53.2516	53.2516	133.378	133.378	1.32403	3.15609	62.3829	2.8277e-15	1.32522e-13
YDL133W	194.846	325.764	25.8395	9.96427	50.1381	50.1381	10.5271	10.5271	-2.2479	1.81486	62.3726	2.84251e-15	1.32522e-13
YCR102C	52.8769	88.4052	188.036	72.511	13.6064	13.6064	76.6064	76.6064	2.48999	2.02347	62.0543	3.34118e-15	1.54666e-13
YJL055W	313.072	523.426	493.243	190.205	80.5599	80.5599	200.948	200.948	1.3183	3.76853	61.9418	3.53755e-15	1.62603e-13
YOR201C	384.375	642.638	77.3971	29.846	98.9078	98.9078	31.5318	31.5318	-1.64813	2.82185	61.8624	3.68319e-15	1.68113e-13
YGL142C	257.25	430.097	41.1625	15.8732	66.1958	66.1958	16.7697	16.7697	-1.97856	2.22092	61.7957	3.80999e-15	1.72693e-13
YBL100W-B	171.255	286.323	325.109	125.369	44.0676	44.0676	132.45	132.45	1.58687	3.05274	61.7628	3.8742e-15	1.74392e-13
YML043C	260.415	435.389	45.687	17.6179	67.0103	67.0103	18.613	18.613	-1.84607	2.2536	61.6089	4.18916e-15	1.87278e-13
RDN18-2	257324	430221	330972	127630	66214.8	66214.8	134839	134839	1.02601	13.2952	60.9641	5.81259e-15	2.56878e-13
YMR081C	3.01722	5.04451	33.6118	12.9614	0.776395	0.776395	13.6935	13.6935	4.07795	-0.915264	60.96	5.82471e-15	2.56878e-13
YGR202C	98.1537	164.104	200.346	77.2576	25.257	25.257	81.6212	81.6212	1.69085	2.287	60.8672	6.10569e-15	2.67462e-13
YPR083W	151.864	253.903	17.9477	6.92101	39.0779	39.0779	7.31191	7.31191	-2.41226	1.46645	60.5745	7.08453e-15	3.08272e-13
YJL217W	315.077	526.779	444.757	171.508	81.0759	81.076	181.195	181.195	1.15984	3.66446	60.1172	8.93729e-15	3.86316e-13
YMR215W	65.4317	109.396	143.346	55.2775	16.837	16.837	58.3996	58.3996	1.7921	1.75253	59.9006	9.97715e-15	4.28427e-13
YGR055W	499.453	835.038	119.402	46.0441	128.52	128.52	48.6447	48.6447	-1.40097	3.23069	59.2791	1.36822e-14	5.83685e-13
YML107C	181.585	303.593	23.6536	9.12136	46.7257	46.7257	9.63654	9.63654	-2.27336	1.71606	58.9266	1.63665e-14	6.9248e-13
YDR115W	663.38	1109.11	173.569	66.9321	170.702	170.702	70.7124	70.7124	-1.27102	3.65059	58.9172	1.64447e-14	6.9248e-13
YJL011C	267.704	447.576	48.5112	18.707	68.8859	68.8859	19.7636	19.7636	-1.7995	2.29817	58.7595	1.78172e-14	7.45467e-13
YBR114W	157.568	263.439	19.5386	7.53451	40.5456	40.5456	7.96007	7.96007	-2.34341	1.52364	58.719	1.81881e-14	7.56137e-13
YNL282W	126.333	211.218	12.1263	4.67615	32.5083	32.5083	4.94026	4.94026	-2.70931	1.19798	58.5626	1.96926e-14	8.13502e-13
YER003C	300.543	502.479	438.602	169.135	77.3361	77.3361	178.687	178.687	1.20785	3.63233	58.3482	2.19603e-14	9.01477e-13
YGR065C	308.727	516.162	60.3204	23.2609	79.442	79.442	24.5747	24.5747	-1.69127	2.51128	58.1495	2.42939e-14	9.91039e-13
YOR137C	145.23	242.81	13.3176	5.13554	37.3707	37.3707	5.4256	5.4256	-2.77564	1.37937	57.9859	2.63999e-14	1.06477e-12
YLR120C	384.706	643.192	69.233	26.6977	98.993	98.993	28.2057	28.2057	-1.80998	2.79613	57.9839	2.64276e-14	1.06477e-12
YPL184C	288.662	482.616	54.9882	21.2046	74.2789	74.2789	22.4023	22.4023	-1.72765	2.41937	57.0712	4.20313e-14	1.68306e-12
YPL171C	45.2918	75.7236	117.194	45.1927	11.6545	11.6545	47.7452	47.7452	2.03102	1.36942	57.0057	4.3456e-14	1.7295e-12
YDR075W	176.83	295.642	26.1024	10.0656	45.502	45.502	10.6342	10.6342	-2.09344	1.70529	56.9462	4.47893e-14	1.77176e-12
YMR223W	358.981	600.183	71.6825	27.6423	92.3735	92.3735	29.2036	29.2036	-1.66012	2.72205	56.5686	5.42723e-14	2.13395e-12
YGL232W	232.294	388.374	342.894	132.227	59.7742	59.7742	139.696	139.696	1.22419	3.26004	56.3759	5.98586e-14	2.33951e-12
YLR084C	524.158	876.343	107.912	41.6134	134.877	134.877	43.9637	43.9637	-1.6165	3.2426	56.2607	6.34728e-14	2.46599e-12
YFL016C	530.654	887.204	974.958	375.965	136.549	136.549	397.2	397.2	1.5402	4.70476	56.1441	6.73507e-14	2.60117e-12
YDR216W	54.7808	91.5883	123.771	47.7287	14.0963	14.0963	50.4245	50.4245	1.83615	1.50504	55.9922	7.27593e-14	2.79353e-12
YDR132C	54.6606	91.3874	125.292	48.3154	14.0653	14.0653	51.0443	51.0443	1.85689	1.52802	55.8521	7.81325e-14	2.98228e-12
YLR162W-A	10.1965	17.0476	48.4666	18.6898	2.62379	2.62379	19.7454	19.7454	2.8945	-0.222027	55.5689	9.02393e-14	3.42437e-12
YHL020C	351.166	587.115	71.6658	27.6359	90.3623	90.3623	29.1968	29.1968	-1.62873	2.6932	55.3069	1.03106e-13	3.89002e-12
YER048C	482.145	806.101	625.564	241.231	124.066	124.066	254.856	254.856	1.03836	4.21471	55.2515	1.06055e-13	3.9783e-12
YER169W	137.217	229.414	15.5521	5.99722	35.3089	35.3089	6.33595	6.33595	-2.4718	1.32196	54.604	1.47437e-13	5.49896e-12
YBR202W	372.684	623.092	82.9891	32.0024	95.8994	95.8994	33.8099	33.8099	-1.50309	2.80006	54.5177	1.54054e-13	5.71314e-12
YER095W	331.427	554.115	70.5848	27.2191	85.2832	85.2832	28.7564	28.7564	-1.56719	2.62825	53.6277	2.42324e-13	8.93587e-12
YLL018C	341.505	570.963	439.38	169.435	87.8764	87.8764	179.004	179.004	1.02614	3.69849	53.3667	2.76746e-13	1.01479e-11
YLR107W	414.065	692.278	85.5122	32.9754	106.548	106.548	34.8378	34.8378	-1.61178	2.92393	53.1313	3.11984e-13	1.13761e-11
YIL047C	550.038	919.611	139.384	53.7496	141.536	141.536	56.7854	56.7854	-1.31701	3.39148	53.0433	3.26271e-13	1.18309e-11
YMR013C	248.839	416.035	37.5714	14.4884	64.0315	64.0315	15.3067	15.3067	-2.06216	2.15636	52.8155	3.66396e-13	1.32125e-11
YAL059W	518.992	867.706	134.95	52.0395	133.548	133.548	54.9787	54.9787	-1.27985	3.3098	52.8034	3.6866e-13	1.32211e-11
YKR071C	466.448	779.857	832.52	321.038	120.027	120.027	339.17	339.17	1.49837	4.48681	52.7543	3.77991e-13	1.34817e-11
YNL208W	575.615	962.373	785.853	303.042	148.118	148.118	320.158	320.158	1.11185	4.52315	52.6066	4.07511e-13	1.44556e-11
YMR100W	285.566	477.44	57.4588	22.1574	73.4823	73.4823	23.4088	23.4088	-1.64883	2.41267	52.5302	4.23672e-13	1.49476e-11
YHR179W	546.452	913.616	1178.34	454.395	140.614	140.614	480.059	480.059	1.77121	4.91838	52.3071	4.74645e-13	1.6656e-11
YIL167W	38.847	64.9485	100.635	38.807	9.99616	9.99616	40.9989	40.9989	2.03214	1.13218	52.2639	4.85222e-13	1.69361e-11
YHR082C	282.308	471.993	370.377	142.825	72.6439	72.6439	150.892	150.892	1.05423	3.43818	52.1755	5.07543e-13	1.76209e-11
YGR143W	416.811	696.868	93.4613	36.0407	107.254	107.254	38.0763	38.0763	-1.49319	2.95966	51.8929	5.86122e-13	2.02413e-11
YEL064C	158.707	265.343	23.6739	9.12918	40.8386	40.8386	9.6448	9.6448	-2.078	1.55971	51.8795	5.90134e-13	2.02726e-11
YGR243W	188.959	315.921	372.639	143.698	48.6231	48.6231	151.814	151.814	1.64185	3.25477	51.5365	7.02793e-13	2.39233e-11
YLL012W	332.043	555.145	68.579	26.4455	85.4418	85.4418	27.9392	27.9392	-1.61138	2.62819	51.5338	7.03734e-13	2.39233e-11
YAR008W	203.541	340.301	30.7566	11.8604	52.3753	52.3753	12.5303	12.5303	-2.0604	1.88842	50.76	1.04379e-12	3.52994e-11
YFR053C	821.146	1372.88	2440.64	941.164	211.298	211.298	994.321	994.321	2.23424	5.89214	50.6757	1.0896e-12	3.66588e-11
YNL160W	32.8548	54.9301	84.969	32.7659	8.45424	8.45424	34.6166	34.6166	2.02906	0.867647	50.3261	1.30207e-12	4.35825e-11
YPL240C	2954.35	4939.39	8620.47	3324.24	760.216	760.216	3512	3512	2.20776	7.73262	50.231	1.3667e-12	4.55126e-11
YGR046W	294.614	492.566	52.435	20.2201	75.8103	75.8103	21.3621	21.3621	-1.82561	2.42244	49.9947	1.5416e-12	5.10764e-11
YGL011C	281.736	471.035	406.896	156.908	72.4966	72.4966	165.77	165.77	1.1928	3.52352	49.9393	1.58578e-12	5.22746e-11
YDR364C	169.747	283.8	25.001	9.64095	43.6794	43.6794	10.1855	10.1855	-2.09656	1.64542	49.8505	1.65915e-12	5.44183e-11
YIL134W	251.75	420.902	50.6925	19.5481	64.7806	64.7806	20.6522	20.6522	-1.64756	2.24003	49.826	1.67999e-12	5.48265e-11
YOL103W	884.662	1479.07	252.406	97.3334	227.642	227.642	102.831	102.831	-1.14622	4.0848	49.5971	1.88797e-12	6.13073e-11
YEL040W	1724.21	2882.71	351.112	135.396	443.675	443.675	143.044	143.044	-1.6328	4.91004	49.5179	1.96568e-12	6.35148e-11
snR17a	237188	396555	284011	109521	61033.4	61033.4	115707	115707	0.922798	13.1093	49.4975	1.98622e-12	6.38622e-11
YNR034W	18.102	30.2648	60.2079	23.2175	4.65803	4.65803	24.5288	24.5288	2.38758	0.234998	49.4848	1.99912e-12	6.3962e-11
YIL168W	26.782	44.7769	76.7695	29.604	6.89156	6.89156	31.276	31.276	2.17627	0.674661	49.4708	2.01346e-12	6.41065e-11
YHR196W	650.897	1088.24	190.915	73.6208	167.489	167.489	77.779	77.779	-1.10625	3.67505	49.4401	2.04518e-12	6.48005e-11
YCL020W	134.908	225.554	419.222	161.661	34.7147	34.7147	170.792	170.792	2.29743	3.21976	49.3998	2.0877e-12	6.58281e-11
YML075C	764.768	1278.62	223.336	86.1231	196.791	196.791	90.9873	90.9874	-1.11261	3.89745	49.3883	2.0999e-12	6.58946e-11
YPL132W	280.475	468.928	55.8306	21.5295	72.1722	72.1722	22.7455	22.7455	-1.66432	2.38192	49.2142	2.29479e-12	7.16656e-11
YJL001W	369.462	617.705	476.871	183.892	95.0703	95.0703	194.278	194.278	1.03078	3.82248	48.8793	2.7221e-12	8.46056e-11
YMR216C	461.827	772.131	120.979	46.652	118.838	118.838	49.287	49.287	-1.26909	3.15242	48.8475	2.76661e-12	8.55813e-11
YDR275W	174.433	291.636	29.3914	11.334	44.8853	44.8853	11.9741	11.9741	-1.90315	1.70775	48.7802	2.86316e-12	8.81501e-11
YOR164C	488.084	816.03	631.407	243.484	125.594	125.594	257.236	257.236	1.03411	4.22699	48.3527	3.56054e-12	1.09106e-10
YOL128C	140.707	235.249	17.9205	6.91052	36.2069	36.2069	7.30083	7.30083	-2.30447	1.37277	47.9874	4.28957e-12	1.30832e-10
YGR036C	157.003	262.493	19.439	7.4961	40.4001	40.4001	7.91949	7.91949	-2.34579	1.50887	47.9292	4.41895e-12	1.34151e-10
YDL168W	337.038	563.496	431.941	166.566	86.7271	86.7271	175.974	175.974	1.0205	3.67466	47.9017	4.48134e-12	1.35415e-10
YHR195W	493.401	824.919	123.781	47.7325	126.962	126.962	50.4285	50.4285	-1.33149	3.22091	47.7687	4.79596e-12	1.44254e-10
YDR161W	451.228	754.41	603.258	232.63	116.111	116.111	245.769	245.769	1.08157	4.1482	47.692	4.98723e-12	1.4932e-10
YNL132W	197.808	330.716	287.768	110.97	50.9002	50.9002	117.237	117.237	1.20311	3.00581	47.629	5.15004e-12	1.5349e-10
YBR054W	686.394	1147.59	1554.47	599.436	176.624	176.624	633.293	633.293	1.84198	5.3132	47.5507	5.36001e-12	1.59022e-10
YPL189C-A	161.288	269.657	13.3486	5.14753	41.5027	41.5027	5.43826	5.43826	-2.92346	1.49298	47.447	5.65107e-12	1.66898e-10
YPL172C	286.803	479.508	53.352	20.5737	73.8005	73.8005	21.7357	21.7357	-1.76189	2.40004	47.3247	6.0148e-12	1.76841e-10
YLR008C	336.33	562.312	76.1002	29.3459	86.5449	86.5449	31.0034	31.0034	-1.47995	2.66743	47.2141	6.36395e-12	1.86267e-10
YKL096W-A	577.883	966.166	727.633	280.591	148.702	148.702	296.439	296.439	0.995141	4.45265	46.7148	8.21086e-12	2.39251e-10
YBR265W	73.8953	123.546	5.05408	1.94896	19.0148	19.0148	2.05904	2.05904	-3.18462	0.473294	46.6687	8.40601e-12	2.43849e-10
YNL275W	143.383	239.722	19.8397	7.65061	36.8954	36.8954	8.08272	8.08272	-2.18559	1.40883	46.6434	8.51525e-12	2.45925e-10
YNL024C	120.777	201.928	12.184	4.69841	31.0786	31.0786	4.96378	4.96378	-2.63766	1.13968	46.5643	8.86617e-12	2.54932e-10
YBR082C	523.426	875.118	889.785	343.12	134.689	134.689	362.5	362.5	1.42811	4.60113	46.3757	9.76191e-12	2.79456e-10
YLR355C	1542.57	2579.04	341.506	131.692	396.937	396.937	139.13	139.13	-1.51223	4.78073	46.3469	9.90625e-12	2.82035e-10
YMR161W	185.43	310.022	289.178	111.513	47.7152	47.7152	117.812	117.812	1.30331	2.97744	46.3406	9.9384e-12	2.82035e-10
YGR108W	421.984	705.518	98.3832	37.9387	108.586	108.586	40.0815	40.0815	-1.43702	2.98423	46.1454	1.09796e-11	3.10233e-10
YLR172C	207.112	346.271	295.074	113.787	53.2942	53.2942	120.214	120.214	1.17301	3.05342	46.0316	1.16363e-11	3.27371e-10
YDL231C	445.769	745.284	116.58	44.9557	114.706	114.706	47.4949	47.4949	-1.27145	3.10124	45.803	1.30766e-11	3.66314e-10
YKR066C	174.369	291.528	275.691	106.313	44.8687	44.8687	112.317	112.317	1.32309	2.89997	45.7281	1.35858e-11	3.7895e-10
YJL145W	335.254	560.512	460.436	177.554	86.2679	86.2679	187.582	187.582	1.12031	3.73589	45.5355	1.49899e-11	4.16336e-10
YLR407W	286.307	478.678	64.4797	24.8648	73.6728	73.6728	26.2691	26.2691	-1.48649	2.44522	45.5218	1.50949e-11	4.17478e-10
YMR241W	949.931	1588.19	293.931	113.346	244.437	244.437	119.748	119.748	-1.02924	4.22637	45.459	1.5587e-11	4.29268e-10
YLR216C	1240.18	2073.46	3551.45	1369.52	319.124	319.124	1446.87	1446.87	2.18061	6.44966	45.0968	1.87532e-11	5.14295e-10
YHR091C	107.723	180.102	12.2933	4.74057	27.7194	27.7194	5.00832	5.00832	-2.45996	1.00943	44.9787	1.99189e-11	5.43978e-10
YHR033W	105.698	176.717	11.3124	4.36233	27.1984	27.1984	4.60871	4.60871	-2.55191	0.971787	44.603	2.41322e-11	6.56296e-10
YDR420W	216.204	361.473	45.0535	17.3736	55.6339	55.6339	18.3549	18.3549	-1.59788	2.04741	44.4268	2.64042e-11	7.15105e-10
YDL124W	297.507	497.403	400.874	154.586	76.5547	76.5547	163.317	163.317	1.09275	3.53968	44.2519	2.88723e-11	7.78043e-10
YKL154W	505.264	844.754	134.175	51.7406	130.015	130.015	54.663	54.663	-1.24951	3.27427	44.2455	2.89665e-11	7.78043e-10
YML074C	340.643	569.522	414.778	159.948	87.6546	87.6546	168.982	168.982	0.946678	3.64739	44.126	3.07904e-11	8.23644e-10
YLR064W	70.435	117.761	153.521	59.201	18.1244	18.1244	62.5447	62.5447	1.78491	1.87217	43.9167	3.42653e-11	9.12855e-10
YHR131C	264.654	442.476	58.7785	22.6663	68.101	68.1011	23.9465	23.9465	-1.50642	2.34054	43.8333	3.57567e-11	9.48716e-10
YBR091C	187.658	313.747	32.0781	12.37	48.2885	48.2885	13.0687	13.0687	-1.88263	1.81082	43.7291	3.77129e-11	9.96566e-10
YPL167C	208.239	348.155	42.0663	16.2217	53.5842	53.5842	17.1379	17.1379	-1.64261	1.9792	43.5958	4.03701e-11	1.06248e-09
YNR021W	433.805	725.281	518.604	199.985	111.627	111.627	211.28	211.28	0.92025	3.98398	43.471	4.30286e-11	1.1279e-09
YPR154W	11.7395	19.6273	44.6543	17.2197	3.02082	3.02082	18.1923	18.1923	2.57579	-0.249121	43.3891	4.48676e-11	1.1714e-09
YHL034C	462.686	773.567	552.999	213.249	119.059	119.059	225.293	225.293	0.91992	4.08011	43.3527	4.57108e-11	1.18866e-09
YLR293C	546.528	913.743	925.028	356.711	140.633	140.633	376.858	376.858	1.42185	4.65925	43.1394	5.09752e-11	1.3203e-09
YJL010C	266.315	445.254	350.041	134.983	68.5286	68.5286	142.607	142.607	1.05688	3.35576	43.0944	5.21606e-11	1.34566e-09
YCR028C	358.8	599.879	91.9911	35.4738	92.3268	92.3268	37.4773	37.4773	-1.29989	2.79843	42.9682	5.56381e-11	1.42972e-09
YMR208W	283.541	474.053	362.198	139.671	72.961	72.961	147.56	147.56	1.01575	3.42158	42.7437	6.24035e-11	1.59729e-09
YOR324C	156.608	261.833	27.6198	10.6508	40.2985	40.2985	11.2523	11.2523	-1.83712	1.57644	42.7249	6.30043e-11	1.60636e-09
YJL180C	370.827	619.987	92.9708	35.8516	95.4215	95.4215	37.8765	37.8765	-1.3322	2.82813	42.2752	7.92911e-11	2.01375e-09
YNR052C	288.307	482.021	68.3915	26.3732	74.1874	74.1874	27.8628	27.8628	-1.41168	2.4678	42.1877	8.29206e-11	2.09776e-09
YDR516C	697.969	1166.94	1425.37	549.654	179.602	179.602	580.699	580.699	1.69278	5.22245	42.0705	8.80411e-11	2.2187e-09
YBR043C	167.62	280.244	29.1725	11.2495	43.132	43.1321	11.8849	11.8849	-1.8564	1.66593	41.8144	1.00363e-10	2.51949e-09
YPL048W	338.546	566.017	418.877	161.528	87.1151	87.1151	170.651	170.651	0.969765	3.65516	41.6478	1.09287e-10	2.733e-09
YLR007W	628.644	1051.03	174.917	67.4519	161.763	161.763	71.2616	71.2616	-1.1823	3.59368	41.6278	1.10412e-10	2.75062e-09
YPL005W	72.935	121.94	142.478	54.9426	18.7677	18.7677	58.0458	58.0458	1.62702	1.79991	41.5805	1.13115e-10	2.80723e-09
YHR156C	56.8429	95.0359	116.601	44.9639	14.6269	14.6269	47.5035	47.5035	1.69696	1.4716	41.52	1.16672e-10	2.88453e-09
YOR043W	145.505	243.27	25.4213	9.80301	37.4414	37.4414	10.3567	10.3567	-1.8504	1.47606	41.3036	1.3033e-10	3.21005e-09
YKR085C	626.76	1047.88	124.214	47.8995	161.279	161.279	50.6049	50.6049	-1.67154	3.48157	41.2541	1.3367e-10	3.27994e-09
YKL021C	307.598	514.275	415.506	160.228	79.1516	79.1516	169.278	169.278	1.09636	3.59141	41.1339	1.42147e-10	3.47487e-09
YLR353W	80.7836	135.063	5.83037	2.24832	20.7873	20.7873	2.3753	2.3753	-3.10996	0.601308	40.9081	1.59555e-10	3.88588e-09
YLR227W-B	357.143	597.109	466.756	179.991	91.9005	91.9005	190.157	190.157	1.04876	3.78096	40.6593	1.81227e-10	4.39729e-09
YKR051W	153.125	256.01	26.9487	10.392	39.4022	39.4022	10.979	10.979	-1.84007	1.54574	40.5877	1.8799e-10	4.54449e-09
YKL053C-A	432.295	722.756	116.161	44.794	111.239	111.239	47.324	47.324	-1.23239	3.06295	40.5772	1.89001e-10	4.55206e-09
YKL086W	2.20638	3.68886	25.2654	9.74291	0.567749	0.567749	10.2932	10.2932	4.09708	-1.28015	40.5489	1.91758e-10	4.60148e-09
YML016C	403.143	674.017	109.033	42.0453	103.737	103.737	44.4201	44.4201	-1.22299	2.97085	40.4905	1.97579e-10	4.7238e-09
YOR072W-B	179.894	300.765	23.6295	9.11206	46.2905	46.2905	9.62671	9.62672	-2.26157	1.70894	40.4134	2.0553e-10	4.89597e-09
YOR385W	154.697	258.638	27.6329	10.6558	39.8067	39.8067	11.2577	11.2577	-1.81875	1.56197	40.3143	2.1622e-10	5.13187e-09
YMR027W	538.89	900.973	689.744	265.98	138.668	138.668	281.003	281.003	1.01876	4.36548	40.1789	2.31741e-10	5.48034e-09
YNL164C	303.805	507.933	75.3525	29.0576	78.1755	78.1755	30.6988	30.6988	-1.34752	2.55246	40.12	2.38832e-10	5.62765e-09
YMR015C	932.201	1558.55	284.749	109.805	239.875	239.875	116.007	116.007	-1.04784	4.18606	40.1053	2.40631e-10	5.64899e-09
YGR138C	15.9731	26.7055	49.5932	19.1242	4.11021	4.11021	20.2044	20.2044	2.28736	-0.0243989	40.0985	2.41469e-10	5.64899e-09
YNL006W	535.508	895.319	968.55	373.494	137.798	137.798	394.589	394.589	1.51755	4.70739	39.9859	2.55804e-10	5.96298e-09
YMR059W	84.7757	141.737	6.53714	2.52086	21.8146	21.8146	2.66324	2.66324	-3.01682	0.648734	39.8835	2.69571e-10	6.26152e-09
YGL010W	51.8618	86.708	1.42995	0.551419	13.3451	13.3451	0.582563	0.582563	-4.43533	-0.0396533	39.8632	2.72392e-10	6.30462e-09
YOR348C	155.998	260.814	19.779	7.6272	40.1417	40.1417	8.05799	8.05799	-2.31137	1.50533	39.8394	2.75728e-10	6.35861e-09
YBR203W	485.485	811.684	133.058	51.31	124.925	124.925	54.208	54.208	-1.20393	3.24134	39.8327	2.76673e-10	6.35861e-09
YNL054W-B	366.25	612.336	512.88	197.778	94.244	94.244	208.948	208.948	1.14837	3.88115	39.7743	2.85069e-10	6.52859e-09
YHR099W	509.523	851.874	624.507	240.824	131.111	131.111	254.426	254.426	0.956263	4.2427	39.7624	2.86812e-10	6.54554e-09
YDR524C	148.085	247.585	25.4432	9.81146	38.1055	38.1055	10.3656	10.3656	-1.8745	1.49544	39.725	2.9236e-10	6.64891e-09
YJL042W	83.2899	139.253	136.859	52.7759	21.4323	21.4323	55.7567	55.7567	1.37786	1.82626	39.7113	2.94423e-10	6.67257e-09
YCL028W	278.372	465.411	342.996	132.267	71.6309	71.6309	139.737	139.737	0.963709	3.36168	39.7007	2.96023e-10	6.68561e-09
YOL130W	445.475	744.791	114.469	44.1416	114.63	114.63	46.6347	46.6347	-1.29682	3.1008	39.6815	2.98937e-10	6.72815e-09
YNL016W	393.648	658.142	497.63	191.897	101.294	101.294	202.735	202.735	1.0008	3.8935	39.6614	3.02037e-10	6.77457e-09
YLR410W-B	505.058	844.41	879.847	339.288	129.962	129.962	358.452	358.452	1.46343	4.57168	39.6516	3.03557e-10	6.78533e-09
YMR238W	838.721	1402.26	277.695	107.085	215.821	215.821	113.134	113.134	-0.931584	4.08062	39.5721	3.16161e-10	7.04294e-09
YPL149W	298.402	498.9	70.3037	27.1107	76.7852	76.7852	28.6419	28.6419	-1.42159	2.511	39.5556	3.18857e-10	7.07884e-09
YNL096C	124.678	208.45	213.48	82.3225	32.0822	32.0822	86.9721	86.9721	1.43776	2.47208	39.4055	3.44329e-10	7.61842e-09
YMR021C	147.451	246.524	25.9784	10.0178	37.9422	37.9422	10.5837	10.5837	-1.83841	1.49309	39.3347	3.57045e-10	7.84452e-09
YBR267W	325.373	543.992	60.9384	23.4992	83.7253	83.7253	24.8264	24.8264	-1.75221	2.58132	39.3312	3.57677e-10	7.84452e-09
YER048W-A	509.044	851.073	128.813	49.6731	130.988	130.988	52.4787	52.4787	-1.31906	3.26707	39.3286	3.58153e-10	7.84452e-09
YPR070W	212.884	355.922	47.934	18.4844	54.7796	54.7796	19.5284	19.5284	-1.48633	2.04587	39.314	3.60837e-10	7.87687e-09
YNL326C	146.553	245.023	26.2575	10.1255	37.7112	37.7112	10.6974	10.6974	-1.8142	1.49128	39.0481	4.13481e-10	8.99597e-09
YLR405W	134.508	224.885	22.2613	8.58446	34.6118	34.6118	9.06932	9.06932	-1.92782	1.36611	38.7783	4.7477e-10	1.02951e-08
YPL129W	319.094	533.496	380.755	146.827	82.1097	82.1097	155.12	155.12	0.917464	3.53411	38.5299	5.39213e-10	1.16538e-08
YER178W	298.933	499.787	359.745	138.725	76.9217	76.9217	146.561	146.561	0.929713	3.43924	38.5174	5.42668e-10	1.16898e-08
YKR024C	478.969	800.791	126.335	48.7176	123.249	123.249	51.4692	51.4692	-1.25917	3.21134	38.4491	5.62013e-10	1.20666e-08
YJR075W	402.912	673.631	474.476	182.968	103.678	103.678	193.302	193.302	0.898519	3.86562	38.4165	5.71466e-10	1.21953e-08
YER006W	529.164	884.712	651.74	251.325	136.165	136.165	265.52	265.52	0.963278	4.30411	38.4156	5.71742e-10	1.21953e-08
YPL217C	367.708	614.773	532.959	205.521	94.619	94.619	217.129	217.129	1.19804	3.91841	38.0964	6.73359e-10	1.4316e-08
YOR127W	294.345	492.117	68.8175	26.5375	75.7412	75.7412	28.0364	28.0364	-1.43257	2.50012	38.0454	6.91191e-10	1.46474e-08
YJL107C	84.1808	140.742	9.41142	3.62925	21.6615	21.6615	3.83423	3.83423	-2.48692	0.685273	38.0061	7.05241e-10	1.48968e-08
YBL018C	233.733	390.779	55.4814	21.3948	60.1444	60.1444	22.6032	22.6032	-1.41046	2.1848	37.7727	7.94864e-10	1.67357e-08
YBR037C	143.609	240.101	25.2133	9.72279	36.9537	36.9537	10.2719	10.2719	-1.84346	1.45153	37.7023	8.24094e-10	1.72954e-08
YEL032W	331.37	554.02	85.0473	32.7961	85.2686	85.2686	34.6484	34.6484	-1.29835	2.68229	37.5581	8.87299e-10	1.85622e-08
YIL116W	434.919	727.144	495.707	191.155	111.914	111.914	201.952	201.952	0.851414	3.9436	37.5229	9.03451e-10	1.88397e-08
YGL224C	265.274	443.514	61.277	23.6298	68.2607	68.2607	24.9644	24.9644	-1.44991	2.34323	37.3565	9.83908e-10	2.04521e-08
YNL238W	325.152	543.624	84.742	32.6784	83.6686	83.6686	34.5241	34.5241	-1.27618	2.66798	37.2091	1.06117e-09	2.1988e-08
YDL155W	178.814	298.961	33.3584	12.8637	46.0127	46.0127	13.5903	13.5903	-1.75667	1.76683	37.1794	1.07748e-09	2.22554e-08
YKL073W	603.157	1008.42	738.798	284.897	155.205	155.205	300.988	300.988	0.955369	4.48825	37.1078	1.11776e-09	2.30147e-08
YGR232W	504.445	843.384	155.05	59.7909	129.804	129.804	63.1679	63.1679	-1.03866	3.32761	37.0246	1.16649e-09	2.39424e-08
YNL121C	518.839	867.449	632.571	243.933	133.508	133.508	257.711	257.711	0.948634	4.26175	37.0127	1.1736e-09	2.40127e-08
YNR055C	342.525	572.67	88.5027	34.1286	88.139	88.139	36.0562	36.0562	-1.28865	2.74013	36.9906	1.18697e-09	2.42105e-08
YDL240W	181.634	303.675	36.6624	14.1378	46.7382	46.7382	14.9364	14.9364	-1.64335	1.80615	36.9238	1.2284e-09	2.49775e-08
YHR008C	124.553	208.241	177.536	68.4619	32.0501	32.0501	72.3286	72.3286	1.17333	2.29794	36.8555	1.27214e-09	2.57865e-08
YDR351W	352.644	589.588	86.7082	33.4366	90.7429	90.7429	35.3251	35.3251	-1.3602	2.75503	36.7108	1.37015e-09	2.76872e-08
YJL168C	215.022	359.496	48.701	18.7802	55.3296	55.3296	19.8409	19.8409	-1.47792	2.05356	36.6957	1.38083e-09	2.78168e-08
YLR348C	973.426	1627.48	328.077	126.514	250.483	250.483	133.659	133.659	-0.90597	4.29611	36.5307	1.50278e-09	3.01804e-08
YPL176C	369.565	617.878	92.5021	35.6708	95.0969	95.0969	37.6855	37.6855	-1.33458	2.82172	36.4442	1.57098e-09	3.14533e-08
YJL155C	789.061	1319.23	225.221	86.85	203.042	203.042	91.7554	91.7554	-1.14561	3.92632	36.3671	1.6344e-09	3.2623e-08
YPL097W	511.602	855.35	143.727	55.4243	131.646	131.646	58.5546	58.5547	-1.16833	3.31029	36.3569	1.64299e-09	3.26944e-08
YML113W	71.7969	120.038	7.09987	2.73787	18.4749	18.4749	2.8925	2.8925	-2.66029	0.46239	36.3007	1.69104e-09	3.35485e-08
YOR222W	607.696	1016.01	722.07	278.446	156.373	156.373	294.173	294.173	0.911514	4.47014	36.2619	1.72502e-09	3.41188e-08
YLR276C	568.442	950.38	653.185	251.883	146.272	146.272	266.109	266.109	0.863202	4.34388	36.165	1.81301e-09	3.57509e-08
YPR109W	319.518	534.204	79.4595	30.6413	82.2188	82.2188	32.372	32.372	-1.34374	2.62786	36.0929	1.88131e-09	3.69859e-08
YPL257W-B	111.287	186.062	3.55492	1.37085	28.6366	28.6366	1.44828	1.44828	-4.27183	1.01319	35.9492	2.02525e-09	3.96961e-08
YJL117W	470.877	787.262	144.142	55.5844	121.167	121.167	58.7238	58.7238	-1.04451	3.23614	35.851	2.12996e-09	4.15948e-08
YGR166W	143.33	239.634	28.0268	10.8078	36.8818	36.8818	11.4182	11.4182	-1.68843	1.47574	35.8465	2.13487e-09	4.15948e-08
YML037C	63.9919	106.988	5.0548	1.94924	16.4665	16.4665	2.05933	2.05933	-2.97727	0.290273	35.7297	2.26684e-09	4.40347e-08
YBR115C	344.893	576.629	398.061	153.501	88.7483	88.7483	162.171	162.171	0.869457	3.61881	35.7039	2.29699e-09	4.4488e-08
YER064C	114.05	190.681	16.9318	6.52927	29.3475	29.3475	6.89805	6.89805	-2.08307	1.12368	35.6406	2.37292e-09	4.58225e-08
YKL166C	356.567	596.147	98.5914	38.019	91.7524	91.7524	40.1663	40.1663	-1.19103	2.8089	35.6288	2.38731e-09	4.59646e-08
YEL029C	244.89	409.432	55.8594	21.5406	63.0153	63.0153	22.7572	22.7572	-1.46793	2.23546	35.6039	2.41799e-09	4.64183e-08
YGL117W	361.809	604.91	600.835	231.695	93.1011	93.1011	244.782	244.782	1.39427	4.04444	35.5729	2.4568e-09	4.70249e-08
YPL086C	266.353	445.316	359.595	138.668	68.5381	68.5382	146.5	146.5	1.09552	3.3771	35.5163	2.5292e-09	4.82693e-08
YDR072C	270.347	451.995	69.9417	26.9711	69.5661	69.5661	28.4944	28.4944	-1.28664	2.40621	35.4992	2.55155e-09	4.85539e-08
YGR057C	120.219	200.994	19.2587	7.42658	30.9349	30.9349	7.84603	7.84603	-1.97409	1.20856	35.3693	2.72756e-09	5.17523e-08
YLR154W-A	79.2051	132.423	135.789	52.3633	20.3811	20.3811	55.3208	55.3208	1.439	1.78337	35.3452	2.76144e-09	5.22432e-08
YPR124W	1005.38	1680.9	326.021	125.721	258.706	258.706	132.822	132.822	-0.961634	4.32104	35.2186	2.94691e-09	5.55909e-08
YGR147C	795.443	1329.91	267.124	103.009	204.684	204.684	108.827	108.827	-0.911146	4.00496	35.1786	3.00818e-09	5.65833e-08
YNL090W	492.879	824.048	145.745	56.2026	126.828	126.828	59.377	59.377	-1.09442	3.28976	35.1171	3.10468e-09	5.82306e-08
YCR002C	435.082	727.415	484.75	186.93	111.956	111.956	197.488	197.488	0.818635	3.92303	34.9261	3.42453e-09	6.40455e-08
YDR020C	126.732	211.884	21.7425	8.38439	32.6108	32.6108	8.85795	8.85795	-1.87599	1.28925	34.8533	3.55506e-09	6.62969e-08
YJL181W	127.102	212.503	22.1468	8.54028	32.7061	32.7061	9.02264	9.02264	-1.85364	1.29737	34.8108	3.63358e-09	6.75679e-08
YDR277C	28.3233	47.3539	63.2846	24.4039	7.28818	7.28818	25.7823	25.7823	1.8176	0.508568	34.6278	3.9916e-09	7.40147e-08
YPL042C	209.129	349.644	42.218	16.2802	53.8133	53.8133	17.1997	17.1997	-1.64342	1.99668	34.6109	4.0265e-09	7.44502e-08
YOL078W	243.854	407.701	62.9572	24.2777	62.7488	62.7488	25.6489	25.6489	-1.28948	2.26804	34.5898	4.07044e-09	7.50502e-08
YML119W	278.855	466.219	73.6728	28.4098	71.7553	71.7553	30.0144	30.0144	-1.25642	2.45578	34.5515	4.15123e-09	7.63242e-08
YNL169C	183.453	306.717	42.1794	16.2653	47.2064	47.2064	17.184	17.184	-1.45597	1.8497	34.5317	4.19359e-09	7.68865e-08
YMR099C	524.077	876.206	656.962	253.339	134.856	134.856	267.648	267.648	0.988724	4.30493	34.521	4.21673e-09	7.70942e-08
YHR003C	361.065	603.666	413.97	159.636	92.9096	92.9096	168.652	168.652	0.8599	3.68088	34.4748	4.31803e-09	7.87257e-08
YGL209W	86.7098	144.971	10.3993	4.0102	22.3123	22.3123	4.2367	4.2367	-2.38655	0.736521	34.3175	4.68159e-09	8.51162e-08
YGR005C	206.614	345.439	265.265	102.292	53.1662	53.1662	108.069	108.069	1.02288	2.95464	34.2759	4.78259e-09	8.6711e-08
YDR503C	178.515	298.46	33.4252	12.8895	45.9357	45.9357	13.6175	13.6175	-1.75156	1.75487	34.2488	4.84977e-09	8.76855e-08
YJL148W	682.914	1141.77	235.292	90.7336	175.728	175.728	95.8583	95.8583	-0.874119	3.80973	34.1927	4.99169e-09	9.00022e-08
YNR031C	382.236	639.062	112.805	43.5	98.3574	98.3574	45.9569	45.9569	-1.09715	2.9296	34.1074	5.21531e-09	9.37751e-08
YDR444W	165.114	276.054	34.4	13.2654	42.4872	42.4872	14.0146	14.0146	-1.59762	1.67898	34.0139	5.47203e-09	9.81208e-08
YLR460C	74.2	124.055	129.153	49.8043	19.0932	19.0932	52.6172	52.6172	1.46075	1.69802	33.9808	5.56599e-09	9.9532e-08
YNR068C	10.8139	18.0799	34.5558	13.3255	2.78265	2.78265	14.0781	14.0781	2.32399	-0.55903	33.8788	5.86539e-09	1.046e-07
YBR023C	1519.44	2540.35	389.492	150.196	390.983	390.983	158.68	158.68	-1.30079	4.81272	33.8457	5.9661e-09	1.06106e-07
YKL095W	32.2592	53.9343	0.719959	0.277632	8.30098	8.30098	0.293313	0.293313	-4.66124	-0.629338	33.8267	6.02465e-09	1.06856e-07
YPR056W	519.717	868.917	171.742	66.2274	133.734	133.734	69.968	69.968	-0.934239	3.40791	33.7891	6.14214e-09	1.08644e-07
YLR363C	164.104	274.367	31.5227	12.1559	42.2275	42.2275	12.8424	12.8424	-1.71432	1.66026	33.7782	6.17668e-09	1.0896e-07
YOL151W	629.945	1053.21	907.815	350.073	162.098	162.098	369.846	369.846	1.18987	4.70816	33.7549	6.2511e-09	1.09889e-07
YDL039C	68.3914	114.344	6.45962	2.49097	17.5986	17.5986	2.63166	2.63166	-2.72475	0.389671	33.7512	6.26303e-09	1.09889e-07
YJR073C	426.379	712.865	125.593	48.4315	109.716	109.716	51.1669	51.1669	-1.09996	3.07698	33.719	6.36753e-09	1.11423e-07
YNL181W	366.691	613.072	415.361	160.172	94.3573	94.3573	169.219	169.219	0.842439	3.69073	33.7114	6.39253e-09	1.11562e-07
YMR062C	407.783	681.774	496.995	191.652	104.931	104.931	202.477	202.477	0.948079	3.91212	33.6161	6.71338e-09	1.16849e-07
YGL211W	663.982	1110.12	224.53	86.5835	170.857	170.857	91.4738	91.4738	-0.901094	3.75584	33.6106	6.73248e-09	1.16869e-07
YIR042C	113.489	189.743	19.1602	7.38861	29.2031	29.2031	7.80592	7.80592	-1.89868	1.13344	33.2902	7.93821e-09	1.37434e-07
YBR104W	505.892	845.804	164.433	63.409	130.177	130.177	66.9904	66.9904	-0.958066	3.36084	33.2587	8.06763e-09	1.3913e-07
YPR065W	15.6007	26.0829	44.9867	17.3479	4.01439	4.01439	18.3277	18.3277	2.18052	-0.13359	33.2561	8.07878e-09	1.3913e-07
YNL201C	290.121	485.055	73.2209	28.2356	74.6542	74.6542	29.8303	29.8303	-1.32235	2.50453	33.2442	8.128e-09	1.39609e-07
YLR222C	363.806	608.25	410.974	158.481	93.6151	93.6151	167.432	167.432	0.838515	3.6787	33.2017	8.30787e-09	1.42324e-07
snR52	536.671	897.263	150.948	58.2088	138.097	138.097	61.4965	61.4965	-1.16665	3.37876	33.1316	8.6129e-09	1.47163e-07
YBL089W	134.987	225.685	26.8021	10.3355	34.7349	34.7349	10.9192	10.9192	-1.66622	1.40047	32.9617	9.39921e-09	1.60179e-07
YPR148C	519.505	868.563	581.974	224.422	133.68	133.68	237.098	237.098	0.826529	4.18649	32.8626	9.8906e-09	1.68114e-07
YPR158W	143.977	240.716	201.816	77.8248	37.0483	37.0483	82.2204	82.2204	1.14931	2.49755	32.7429	1.05189e-08	1.7833e-07
YDR001C	439.647	735.048	131.811	50.8291	113.131	113.131	53.6999	53.6999	-1.07448	3.13248	32.7247	1.06177e-08	1.79422e-07
YPR159W	884.28	1478.43	312.128	120.363	227.544	227.544	127.161	127.161	-0.839305	4.18022	32.721	1.06383e-08	1.79422e-07
YJL093C	319.233	533.728	89.8003	34.6289	82.1455	82.1455	36.5848	36.5848	-1.16616	2.66178	32.7028	1.07384e-08	1.80643e-07
YNL073W	298.69	499.381	80.4974	31.0416	76.8592	76.8592	32.7948	32.7948	-1.22781	2.56397	32.5978	1.13344e-08	1.90178e-07
YCR072C	199.408	333.391	46.3498	17.8735	51.3119	51.3119	18.883	18.883	-1.44039	1.97117	32.5859	1.1404e-08	1.90388e-07
YDR302W	455.492	761.539	136.096	52.4814	117.208	117.208	55.4456	55.4456	-1.07943	3.17822	32.5853	1.14074e-08	1.90388e-07
YPL170W	338.545	566.014	416.17	160.484	87.1147	87.1147	169.549	169.549	0.960414	3.64253	32.5807	1.14343e-08	1.90388e-07
YDR410C	247.177	413.257	55.5814	21.4334	63.604	63.604	22.644	22.644	-1.48847	2.2482	32.562	1.15451e-08	1.91743e-07
YNL299W	234.733	392.451	58.6093	22.601	60.4017	60.4017	23.8776	23.8776	-1.33759	2.20872	32.5245	1.17698e-08	1.94573e-07
YKL103C	113.454	189.685	172.098	66.3647	29.1942	29.1942	70.113	70.113	1.26295	2.21581	32.5236	1.17751e-08	1.94573e-07
YDL117W	200.607	335.395	49.8433	19.2207	51.6203	51.6203	20.3063	20.3063	-1.34442	1.99388	32.5163	1.18198e-08	1.94818e-07
YLR459W	115.008	192.283	18.7303	7.22283	29.5941	29.5941	7.63078	7.63078	-1.95033	1.15079	32.5025	1.19038e-08	1.95709e-07
snR86	31786.8	53144.5	44326.4	17093.2	8179.42	8179.42	18058.7	18058.7	1.14262	10.3569	32.4644	1.21399e-08	1.99088e-07
YOR052C	745.436	1246.3	243.426	93.8702	191.817	191.817	99.1721	99.1721	-0.951471	3.90253	32.3868	1.26343e-08	2.06677e-07
YPR051W	442.513	739.839	135.524	52.2612	113.868	113.868	55.2129	55.2129	-1.0438	3.14735	32.3502	1.28741e-08	2.10073e-07
YEL052W	195.012	326.042	274.567	105.879	50.1808	50.1808	111.859	111.859	1.15591	2.95096	32.287	1.33e-08	2.16481e-07
YNR066C	233.943	391.13	60.1183	23.1829	60.1984	60.1984	24.4923	24.4923	-1.29611	2.21294	32.1915	1.39701e-08	2.26823e-07
YPL091W	606.26	1013.61	777.861	299.96	156.004	156.004	316.902	316.902	1.02229	4.53882	32.1437	1.43182e-08	2.31898e-07
YNL175C	541.532	905.391	590.543	227.726	139.348	139.348	240.588	240.588	0.787719	4.22587	32.1025	1.46251e-08	2.36283e-07
YHR092C	811.283	1356.39	1620.36	624.847	208.76	208.76	660.139	660.139	1.66075	5.41589	31.9412	1.58907e-08	2.56096e-07
YBR153W	82.9844	138.742	10.6029	4.08872	21.3537	21.3537	4.31965	4.31965	-2.29611	0.675715	31.8334	1.67983e-08	2.70056e-07
YKL125W	332.407	555.752	95.1635	36.6971	85.5353	85.5353	38.7698	38.7698	-1.14086	2.72318	31.7849	1.72223e-08	2.76192e-07
YDR076W	52.5512	87.8606	4.30045	1.65835	13.5225	13.5225	1.75201	1.75201	-2.92277	0.0438741	31.7193	1.78142e-08	2.84984e-07
YLR218C	113.574	189.884	19.9671	7.69975	29.2249	29.2249	8.13463	8.13463	-1.84049	1.14193	31.6953	1.80356e-08	2.8782e-07
YHR214C-B	535.909	895.989	708.46	273.198	137.901	137.901	288.628	288.628	1.06539	4.38505	31.6334	1.86199e-08	2.9642e-07
YIL022W	201.278	336.518	52.1385	20.1057	51.7931	51.7931	21.2413	21.2413	-1.28443	2.00668	31.5887	1.90531e-08	3.02577e-07
YPR104C	175.023	292.621	40.9806	15.803	45.037	45.037	16.6956	16.6956	-1.42969	1.78753	31.5297	1.96412e-08	3.11161e-07
YOR344C	94.2532	157.582	139.234	53.6918	24.2533	24.2533	56.7244	56.7244	1.22456	1.91226	31.2682	2.24736e-08	3.55171e-07
YBR147W	51.982	86.909	2.22162	0.856704	13.3761	13.3761	0.905091	0.905091	-3.83135	-0.0294502	31.2525	2.26553e-08	3.57176e-07
YPL069C	116.163	194.214	19.4593	7.50394	29.8912	29.8912	7.92776	7.92776	-1.9101	1.16097	31.2199	2.30393e-08	3.62356e-07
YBR011C	666.496	1114.32	1051.74	405.574	171.504	171.504	428.481	428.481	1.32081	4.879	31.1816	2.34979e-08	3.6868e-07
YML080W	269.467	450.524	72.3364	27.8945	69.3396	69.3396	29.47	29.47	-1.23342	2.41422	31.1122	2.43531e-08	3.81181e-07
YJL108C	71.0481	118.786	9.33864	3.60119	18.2822	18.2822	3.80458	3.80458	-2.25385	0.481718	31.0962	2.45556e-08	3.83431e-07
YHL040C	125.32	209.523	178.25	68.7371	32.2474	32.2474	72.6194	72.6194	1.17028	2.30252	31.0581	2.50422e-08	3.90097e-07
YOR104W	182.422	304.993	41.2193	15.8951	46.9412	46.9412	16.7928	16.7928	-1.48105	1.83152	31.0103	2.56658e-08	3.98859e-07
YJL132W	123.869	207.097	24.2033	9.33333	31.8741	31.8741	9.86048	9.86048	-1.68892	1.28555	30.943	2.65719e-08	4.11959e-07
YER174C	476.658	796.926	139.926	53.9585	122.654	122.654	57.0061	57.0061	-1.10493	3.23054	30.8545	2.7812e-08	4.30163e-07
YJL129C	328.219	548.751	97.3592	37.5438	84.4576	84.4576	39.6643	39.6643	-1.08969	2.71967	30.8397	2.80248e-08	4.32429e-07
YOL059W	116.844	195.352	185.833	71.6612	30.0665	30.0665	75.7086	75.7086	1.33124	2.31592	30.7006	3.01077e-08	4.63473e-07
YGL009C	4281.78	7158.74	8726.33	3365.07	1101.79	1101.79	3555.13	3555.13	1.69001	7.85837	30.6948	3.0197e-08	4.63754e-07
YML100W	227.152	379.776	60.9685	23.5108	58.4509	58.4509	24.8387	24.8387	-1.23342	2.18363	30.6563	3.08025e-08	4.71269e-07
YPR183W	51.4691	86.0514	92.6528	35.729	13.2441	13.2441	37.747	37.747	1.50849	1.18077	30.6545	3.08307e-08	4.71269e-07
YAL025C	518.912	867.572	171.241	66.0343	133.527	133.527	69.7639	69.7639	-0.936217	3.40201	30.5186	3.30675e-08	5.04279e-07
YPL263C	627.282	1048.76	714.414	275.494	161.413	161.413	291.054	291.054	0.850385	4.48056	30.4228	3.47428e-08	5.28592e-07
YPR187W	609.993	1019.85	202.096	77.9324	156.964	156.964	82.3341	82.3341	-0.930581	3.62265	30.3854	3.54179e-08	5.37611e-07
YJR042W	531.526	888.661	574.649	221.597	136.773	136.773	234.113	234.113	0.775264	4.1923	30.3032	3.6951e-08	5.5958e-07
YGR111W	142.653	238.503	208.14	80.2635	36.7077	36.7077	84.7968	84.7968	1.20714	2.51648	30.2273	3.84263e-08	5.80575e-07
YNL218W	188.633	315.377	40.4374	15.5936	48.5393	48.5393	16.4743	16.4743	-1.55689	1.86259	30.2108	3.87543e-08	5.84178e-07
snR37	82125.3	137306	97318.9	37528.3	21132.6	21132.6	39647.9	39647.9	0.907775	11.5692	30.1419	4.01568e-08	6.03925e-07
YEL063C	133.255	222.79	25.6408	9.88765	34.2894	34.2894	10.4461	10.4461	-1.71127	1.37599	30.0402	4.23175e-08	6.34958e-07
YHR184W	103.623	173.248	17.7892	6.85989	26.6644	26.6644	7.24734	7.24734	-1.87424	1.0151	29.994	4.33375e-08	6.4877e-07
YDR370C	176.629	295.308	43.0503	16.6011	45.4505	45.4505	17.5388	17.5388	-1.37189	1.81451	29.9796	4.36607e-08	6.52114e-07
YOR269W	82.0151	137.122	11.6982	4.51109	21.1042	21.1042	4.76588	4.76588	-2.13813	0.684013	29.9267	4.48694e-08	6.68636e-07
YBR069C	2230.41	3729.04	508.437	196.064	573.932	573.932	207.138	207.138	-1.47012	5.3125	29.774	4.8546e-08	7.21776e-07
YHR218W	70.7187	118.235	4.44242	1.7131	18.1974	18.1974	1.80985	1.80985	-3.3016	0.429149	29.722	4.98664e-08	7.39722e-07
YBR172C	242.157	404.864	66.9146	25.8037	62.3122	62.3122	27.2611	27.2611	-1.19159	2.27761	29.7114	5.01382e-08	7.42068e-07
snR190	70228.9	117416	91530.8	35296.3	18071.4	18071.4	37289.8	37289.8	1.04507	11.4344	29.664	5.13805e-08	7.58735e-07
YJL102W	172.196	287.895	40.4947	15.6156	44.3096	44.3096	16.4976	16.4976	-1.42337	1.76776	29.6534	5.1663e-08	7.61184e-07
YOR298C-A	1513.87	2531.05	3314.69	1278.22	389.551	389.551	1350.41	1350.41	1.79342	6.43324	29.5839	5.35469e-08	7.85863e-07
YHR036W	89.2073	149.146	13.3261	5.13884	22.9549	22.9549	5.42909	5.42909	-2.07248	0.802154	29.5828	5.35788e-08	7.85863e-07
YOR125C	315.441	527.388	93.4921	36.0526	81.1698	81.1698	38.0889	38.0889	-1.09085	2.66566	29.56	5.42124e-08	7.93373e-07
snR11	39818.3	66572.5	52750.5	20341.7	10246.1	10246.1	21490.6	21490.6	1.06863	10.6315	29.5505	5.44789e-08	7.9549e-07
YDR381C-A	227.136	379.749	62.5278	24.1121	58.4468	58.4468	25.4739	25.4739	-1.19695	2.18864	29.5244	5.52183e-08	8.04486e-07
YDL099W	130.657	218.446	190.871	73.6041	33.6208	33.6208	77.7613	77.7613	1.20883	2.39	29.4638	5.69721e-08	8.28189e-07
YDR170C	555.429	928.625	627.15	241.843	142.924	142.924	255.502	255.502	0.837932	4.29367	29.416	5.83945e-08	8.4698e-07
YLR132C	61.6501	103.073	6.38461	2.46205	15.8639	15.8639	2.6011	2.6011	-2.59219	0.262846	29.3831	5.93931e-08	8.59553e-07
YGR286C	315.955	528.247	386.18	148.919	81.302	81.302	157.33	157.33	0.95212	3.53904	29.3522	6.03484e-08	8.71446e-07
YIL151C	196.176	327.988	52.5059	20.2474	50.4803	50.4803	21.391	21.391	-1.23729	1.98459	29.206	6.50781e-08	9.37671e-07
YKL216W	615.978	1029.86	726.757	280.254	158.504	158.504	296.082	296.082	0.901326	4.48606	29.0499	7.05366e-08	1.01408e-06
YJL096W	448.467	749.794	136.298	52.5596	115.4	115.4	55.5282	55.5282	-1.05488	3.15769	29.0267	7.1386e-08	1.02404e-06
YOL080C	264.633	442.44	69.6951	26.876	68.0956	68.0956	28.3939	28.3939	-1.26086	2.39185	28.9329	7.49275e-08	1.07248e-06
YNL134C	132.175	220.984	172.066	66.3523	34.0114	34.0114	70.0999	70.0999	1.0426	2.30481	28.8502	7.8199e-08	1.11686e-06
YGL247W	109.995	183.902	18.0493	6.96019	28.3041	28.3041	7.3533	7.3533	-1.93931	1.08514	28.8345	7.88362e-08	1.1235e-06
YML068W	156.461	261.588	36.7731	14.1805	40.2608	40.2608	14.9814	14.9814	-1.42401	1.6375	28.8251	7.92198e-08	1.12651e-06
YIL130W	93.0267	155.532	15.7491	6.07318	23.9377	23.9377	6.4162	6.4162	-1.8936	0.87234	28.8169	7.95543e-08	1.12881e-06
YLR019W	131.542	219.926	26.1416	10.0808	33.8486	33.8486	10.6501	10.6501	-1.66472	1.37235	28.7627	8.18128e-08	1.15833e-06
YOL141W	140.73	235.287	30.1613	11.6309	36.2128	36.2128	12.2878	12.2878	-1.55656	1.46683	28.7575	8.20305e-08	1.1589e-06
YOR095C	675.941	1130.11	227.306	87.654	173.934	173.934	92.6048	92.6048	-0.909126	3.77525	28.7455	8.25397e-08	1.16358e-06
YBR026C	335.453	560.846	381.934	147.282	86.3193	86.3193	155.601	155.601	0.84983	3.56417	28.6701	8.58206e-08	1.20722e-06
YDR353W	1249.74	2089.45	2396.1	923.988	321.585	321.585	976.175	976.175	1.60183	6.00473	28.6655	8.6023e-08	1.20747e-06
YFR044C	286.823	479.541	336.175	129.636	73.8057	73.8057	136.958	136.958	0.891608	3.35557	28.5737	9.01987e-08	1.26336e-06
YGL148W	582.473	973.839	705.176	271.931	149.883	149.883	287.29	287.29	0.93851	4.427	28.5588	9.08969e-08	1.27042e-06
YMR286W	253.354	423.583	65.4748	25.2485	65.1932	65.1932	26.6746	26.6746	-1.28814	2.31397	28.5099	9.32209e-08	1.30011e-06
YIL041W	307.585	514.253	356.066	137.307	79.1481	79.1481	145.062	145.062	0.873748	3.45044	28.4041	9.84565e-08	1.3702e-06
YGL019W	393.262	657.497	430.07	165.844	101.195	101.195	175.211	175.211	0.791746	3.75969	28.3875	9.93028e-08	1.37904e-06
YHR039C	353.307	590.697	381.445	147.094	90.9135	90.9135	155.402	155.402	0.773195	3.58965	28.302	1.03791e-07	1.43831e-06
YGR209C	875.498	1463.75	1668.55	643.429	225.284	225.284	679.771	679.771	1.59315	5.48469	28.2524	1.06482e-07	1.47248e-06
YPR095C	121.362	202.905	25.1519	9.69913	31.2289	31.2289	10.2469	10.2469	-1.60429	1.26474	28.1867	1.1016e-07	1.52011e-06
YAR003W	393.994	658.721	121.906	47.0097	101.383	101.383	49.6649	49.6649	-1.02899	2.98974	28.142	1.12735e-07	1.55236e-06
YPL047W	119.582	199.931	24.3622	9.39461	30.7711	30.7711	9.92523	9.92523	-1.62874	1.24751	28.0504	1.18196e-07	1.62413e-06
YER057C	121.947	203.885	164.014	63.2473	31.3797	31.3797	66.8195	66.8195	1.08957	2.21282	27.9756	1.22852e-07	1.68457e-06
YDL153C	375.065	627.073	421.996	162.731	96.5122	96.5122	171.922	171.922	0.832735	3.72084	27.9464	1.2472e-07	1.7066e-06
YCR073C	355.086	593.67	108.978	42.0244	91.3712	91.3712	44.3979	44.3979	-1.04065	2.83858	27.9297	1.25802e-07	1.71781e-06
YLR154W-C	781.177	1306.05	1566.26	603.984	201.013	201.013	638.098	638.098	1.66631	5.35895	27.8807	1.29031e-07	1.75821e-06
YKL160W	484.465	809.979	575.106	221.773	124.663	124.663	234.299	234.299	0.91012	4.1379	27.8708	1.29691e-07	1.76353e-06
YBR126W-B	398.108	665.598	126.416	48.7486	102.442	102.442	51.502	51.502	-0.991602	3.01302	27.8379	1.31919e-07	1.7901e-06
YOR042W	143.052	239.169	195.726	75.4764	36.8103	36.8103	79.7393	79.7393	1.11443	2.46404	27.7911	1.35143e-07	1.83004e-06
YNL101W	280.106	468.311	82.2276	31.7087	72.0772	72.0772	33.4997	33.4997	-1.10455	2.50096	27.7708	1.36571e-07	1.84555e-06
YNL177C	824.047	1377.73	288.143	111.114	212.045	212.045	117.39	117.39	-0.852868	4.07165	27.6419	1.45984e-07	1.96868e-06
YML038C	164.036	274.253	38.3554	14.7907	42.21	42.21	15.6261	15.6261	-1.43157	1.6966	27.5627	1.52086e-07	2.04674e-06
YAL040C	27.4126	45.8313	0	0	7.05385	7.05385	0	0	-7.61095	-0.899634	27.5052	1.56672e-07	2.10411e-06
YBL028C	354.819	593.223	109.277	42.1395	91.3024	91.3024	44.5196	44.5196	-1.03562	2.83993	27.4227	1.63497e-07	2.18837e-06
YDR438W	76.1934	127.388	11.5039	4.43617	19.6062	19.6062	4.68672	4.68672	-2.05624	0.590186	27.4213	1.63616e-07	2.18837e-06
YBR161W	120.262	201.067	25.3817	9.78774	30.9459	30.9459	10.3406	10.3406	-1.57817	1.25327	27.3509	1.69688e-07	2.26494e-06
YDR184C	93.6212	156.526	13.6691	5.27112	24.0907	24.0907	5.56884	5.56884	-2.10587	0.84973	27.3365	1.70955e-07	2.27719e-06
YMR299C	227.671	380.645	54.3059	20.9415	58.5846	58.5846	22.1243	22.1243	-1.40349	2.14395	27.2878	1.75316e-07	2.33052e-06
YGR031W	148.244	247.85	34.9029	13.4593	38.1464	38.1464	14.2195	14.2195	-1.42141	1.56217	27.2479	1.78973e-07	2.3743e-06
YDR040C	714.985	1195.39	1061.7	409.417	183.981	183.981	432.541	432.541	1.23312	4.92409	27.2056	1.82926e-07	2.42182e-06
YPR158W-B	137.889	230.537	199.991	77.1209	35.4817	35.4817	81.4767	81.4767	1.1985	2.45745	27.1706	1.86266e-07	2.46105e-06
YGR162W	660.362	1104.06	901.471	347.627	169.925	169.925	367.261	367.261	1.11174	4.72221	27.116	1.91604e-07	2.52646e-06
YBL067C	276.941	463.019	81.6993	31.505	71.2628	71.2628	33.2844	33.2844	-1.09746	2.48524	27.0987	1.93325e-07	2.54401e-06
YGL107C	459.903	768.915	148.786	57.375	118.343	118.343	60.6156	60.6156	-0.964785	3.22508	27.0903	1.94168e-07	2.54996e-06
YGL171W	236.072	394.691	301.166	116.136	60.7464	60.7464	122.696	122.696	1.01379	3.14488	27.07	1.96223e-07	2.57178e-06
YAL022C	397.334	664.305	119.985	46.269	102.243	102.243	48.8823	48.8823	-1.06403	2.99948	27.0573	1.9751e-07	2.58346e-06
YDR035W	672.095	1123.68	891.773	343.887	172.944	172.944	363.31	363.31	1.07074	4.72191	27.0017	2.03279e-07	2.6536e-06
YPR073C	464.787	777.08	531.023	204.774	119.6	119.6	216.34	216.34	0.85489	4.04275	26.9711	2.06521e-07	2.69055e-06
RDN58-2	7.57712e+06	1.26682e+07	9.20422e+06	3.54935e+06	1.94975e+06	1.94975e+06	3.74982e+06	3.74982e+06	0.943529	18.1205	26.9232	2.117e-07	2.75253e-06
YDL209C	32.8007	54.8396	1.43218	0.552279	8.4403	8.4403	0.583472	0.583472	-3.7743	-0.578634	26.8943	2.14895e-07	2.78851e-06
YKL194C	192.908	322.524	53.1946	20.513	49.6393	49.6393	21.6716	21.6716	-1.1943	1.96939	26.8866	2.15754e-07	2.7941e-06
YPL113C	55.7122	93.1455	6.52527	2.51629	14.3359	14.3359	2.65841	2.65841	-2.41502	0.151095	26.8773	2.16788e-07	2.80193e-06
YOL112W	218.063	364.58	54.3565	20.961	56.1122	56.1122	22.1449	22.1449	-1.33983	2.11119	26.8735	2.1722e-07	2.80197e-06
YML070W	301.707	504.426	326.475	125.896	77.6357	77.6357	133.007	133.007	0.776425	3.36139	26.8547	2.19338e-07	2.8237e-06
YNL294C	434.979	727.243	141.156	54.4329	111.929	111.929	57.5073	57.5073	-0.96032	3.14936	26.7911	2.26676e-07	2.91243e-06
YKL060C	33136.7	55401.4	44371.2	17110.5	8526.77	8526.77	18076.9	18076.9	1.08407	10.3769	26.7759	2.28474e-07	2.92977e-06
YHR168W	119.157	199.219	25.3774	9.78608	30.6615	30.6615	10.3388	10.3388	-1.56511	1.24293	26.7548	2.30972e-07	2.95598e-06
YER007C-A	384.821	643.384	408.694	157.601	99.0225	99.0225	166.503	166.503	0.749502	3.69972	26.7345	2.33421e-07	2.98148e-06
YER099C	368.704	616.438	390.166	150.456	94.8753	94.8753	158.954	158.954	0.744287	3.64125	26.6978	2.37894e-07	3.03268e-06
YNL215W	94.4923	157.982	133.705	51.5597	24.3149	24.3149	54.4718	54.4718	1.16248	1.879	26.5605	2.55416e-07	3.24971e-06
YBR021W	176.253	294.679	31.4728	12.1366	45.3537	45.3537	12.8221	12.8221	-1.81945	1.73237	26.4983	2.63776e-07	3.34955e-06
YMR157C	295.623	494.253	75.0106	28.9257	76.0699	76.0699	30.5595	30.5595	-1.31474	2.52079	26.4734	2.67193e-07	3.38635e-06
YGL078C	250.481	418.78	312.067	120.34	64.454	64.454	127.137	127.137	0.979648	3.21095	26.4628	2.68663e-07	3.39838e-06
YLR017W	460.764	770.354	473.821	182.716	118.564	118.564	193.035	193.035	0.703025	3.93905	26.4571	2.69458e-07	3.40184e-06
YLL009C	191.064	319.442	50.836	19.6035	49.1649	49.1649	20.7107	20.7107	-1.24578	1.94495	26.4438	2.71315e-07	3.41867e-06
YJR098C	188.017	314.347	49.0916	18.9308	48.3809	48.3809	20	20	-1.2729	1.91562	26.4348	2.72589e-07	3.4281e-06
YOR299W	284.69	475.975	84.3235	32.517	73.2567	73.2567	34.3536	34.3536	-1.09171	2.51995	26.4207	2.74584e-07	3.44655e-06
YDL033C	114.394	191.256	21.0898	8.13267	29.4361	29.4361	8.59201	8.59201	-1.77219	1.16019	26.3865	2.7949e-07	3.50141e-06
YOR147W	253.784	424.302	75.1521	28.9803	65.3039	65.3039	30.6171	30.6171	-1.09191	2.36911	26.3483	2.85068e-07	3.56444e-06
YEL047C	110.749	185.162	156.011	60.1614	28.4981	28.4981	63.5593	63.5593	1.15624	2.10868	26.3162	2.89843e-07	3.61722e-06
RDN58-1	7.76411e+06	1.29808e+07	9.40437e+06	3.62653e+06	1.99787e+06	1.99787e+06	3.83136e+06	3.83136e+06	0.939395	18.1529	26.2933	2.9331e-07	3.6535e-06
YGL244W	206.691	345.568	264.411	101.963	53.1861	53.1861	107.722	107.722	1.0177	2.95038	26.278	2.95645e-07	3.67557e-06
YLR432W	398.524	666.294	418.714	161.465	102.549	102.549	170.585	170.585	0.73398	3.74293	26.2577	2.9876e-07	3.70724e-06
YNL200C	277.167	463.396	74.2996	28.6515	71.3209	71.3209	30.2698	30.2698	-1.2355	2.44826	26.1031	3.2367e-07	4.00872e-06
YDR012W	583.111	974.906	657.01	253.357	150.047	150.047	267.667	267.667	0.834876	4.36187	26.0873	3.26324e-07	4.03393e-06
snR30	89586.2	149780	101015	38953.7	23052.4	23052.4	41153.8	41153.8	0.836106	11.6483	26.0004	3.41342e-07	4.21161e-06
YIR031C	337.343	564.005	100.857	38.8927	86.8055	86.8055	41.0894	41.0894	-1.07833	2.7673	25.892	3.61062e-07	4.44651e-06
YMR001C	335.238	560.486	100.235	38.6529	86.2637	86.2638	40.8361	40.8361	-1.07826	2.74885	25.8082	3.77089e-07	4.6329e-06
YDR368W	424.638	709.954	444.496	171.407	109.268	109.268	181.089	181.089	0.728632	3.8335	25.8055	3.77617e-07	4.6329e-06
YML130C	1861.51	3112.27	3562.65	1373.83	479.007	479.007	1451.43	1451.43	1.59928	6.58243	25.7991	3.78867e-07	4.63952e-06
YPL135W	189.703	317.166	231.167	89.1431	48.8147	48.8147	94.178	94.178	0.947562	2.78073	25.7872	3.81203e-07	4.65939e-06
YMR054W	671.445	1122.59	254.219	98.0324	172.777	172.777	103.569	103.569	-0.738116	3.82159	25.765	3.8561e-07	4.70444e-06
snR19	72365.8	120989	83745.1	32294	18621.2	18621.2	34117.9	34117.9	0.87358	11.3645	25.7567	3.87276e-07	4.71596e-06
YIL124W	889.79	1487.65	299.676	115.561	228.962	228.962	122.088	122.088	-0.906989	4.1629	25.7494	3.88754e-07	4.72513e-06
YMR108W	1643.64	2748.02	3141.29	1211.35	422.945	422.945	1279.77	1279.77	1.59726	6.3998	25.7389	3.90863e-07	4.74194e-06
YOR334W	83.7233	139.977	12.1453	4.68349	21.5438	21.5438	4.94802	4.94802	-2.11378	0.717014	25.7226	3.94179e-07	4.77329e-06
YFL037W	510.594	853.665	554.368	213.776	131.387	131.387	225.851	225.851	0.781385	4.13769	25.7001	3.98798e-07	4.82029e-06
YKL219W	140.972	235.692	33.3929	12.877	36.2751	36.2751	13.6043	13.6043	-1.41256	1.49541	25.6959	3.99684e-07	4.82207e-06
YDR087C	472.394	789.799	495.118	190.928	121.557	121.557	201.712	201.712	0.730494	3.99599	25.5807	4.24258e-07	5.10729e-06
YER100W	214.657	358.886	254.4	98.102	55.2358	55.2358	103.643	103.643	0.907508	2.94121	25.5778	4.2489e-07	5.10729e-06
YOR340C	347.217	580.514	384.604	148.312	89.3463	89.3463	156.689	156.689	0.810173	3.59193	25.5624	4.2831e-07	5.13893e-06
YHR207C	231.567	387.158	284.481	109.702	59.5872	59.5872	115.898	115.898	0.959348	3.08548	25.4831	4.46271e-07	5.3446e-06
YER145C	542.162	906.443	190.347	73.4021	139.51	139.51	77.5479	77.5479	-0.846906	3.48732	25.393	4.676e-07	5.58721e-06
YER124C	92.4312	154.536	138.751	53.5056	23.7845	23.7845	56.5276	56.5276	1.24763	1.91141	25.3904	4.6824e-07	5.58721e-06
YDR520C	123.914	207.173	28.1686	10.8624	31.8857	31.8857	11.476	11.476	-1.47137	1.31582	25.3762	4.71701e-07	5.61657e-06
YER037W	727.703	1216.65	1072.68	413.648	187.253	187.253	437.011	437.011	1.22252	4.94412	25.3733	4.72422e-07	5.61657e-06
YDR065W	122.836	205.371	28.3992	10.9514	31.6084	31.6084	11.5699	11.5699	-1.44713	1.30369	25.2127	5.13435e-07	6.09308e-06
YDL177C	72.0839	120.517	11.6872	4.50683	18.5487	18.5487	4.76138	4.76138	-1.95361	0.53438	25.1405	5.33023e-07	6.31404e-06
YPR149W	482.468	806.64	518.155	199.812	124.149	124.149	211.098	211.098	0.765662	4.04064	25.1023	5.43668e-07	6.42847e-06
YPL254W	340.987	570.097	92.6331	35.7214	87.7431	87.7431	37.7389	37.7389	-1.21643	2.74463	25.0225	5.66645e-07	6.68805e-06
YDR073W	96.4187	161.203	18.5985	7.17199	24.8106	24.8106	7.57707	7.57707	-1.70651	0.944462	25.0138	5.69213e-07	6.70624e-06
YHR060W	149.027	249.159	198.118	76.3986	38.3478	38.3478	80.7136	80.7136	1.07294	2.50568	24.9919	5.75707e-07	6.76779e-06
YOR323C	271.42	453.788	305.035	117.628	69.8421	69.8421	124.272	124.272	0.831006	3.2386	24.986	5.77488e-07	6.76779e-06
YPL024W	265.369	443.671	72.2237	27.851	68.2849	68.2849	29.4241	29.4241	-1.21356	2.3986	24.9858	5.77548e-07	6.76779e-06
YJL133C-A	0.731165	1.22244	14.3726	5.54241	0.188144	0.188144	5.85545	5.85545	4.71892	-2.07232	24.9729	5.81418e-07	6.80093e-06
YOR305W	76.7682	128.349	12.2983	4.74251	19.7541	19.7541	5.01037	5.01037	-1.97139	0.608181	24.9675	5.83057e-07	6.8079e-06
YDL066W	1048.96	1753.75	387.365	149.377	269.919	269.919	157.813	157.813	-0.774166	4.44395	24.9212	5.97223e-07	6.96085e-06
YMR126C	68.4847	114.5	10.8103	4.16868	17.6226	17.6226	4.40413	4.40413	-1.99165	0.457502	24.8528	6.18804e-07	7.19953e-06
YOL011W	136.549	228.297	33.2306	12.8144	35.137	35.137	13.5382	13.5382	-1.37358	1.46292	24.8173	6.30305e-07	7.32029e-06
YLR118C	163.893	274.014	200.531	77.3291	42.1732	42.1732	81.6967	81.6967	0.953355	2.57117	24.7903	6.39195e-07	7.40024e-06
YJL094C	181.185	302.924	49.0383	18.9102	46.6227	46.6227	19.9783	19.9783	-1.22108	1.87902	24.7895	6.39457e-07	7.40024e-06
YCR012W	28466.8	47593.8	37697.2	14536.9	7325.11	7325.11	15357.9	15357.9	1.06806	10.1468	24.769	6.46299e-07	7.46619e-06
YOR267C	32.515	54.362	64.3551	24.8167	8.3668	8.3668	26.2184	26.2184	1.64358	0.608856	24.751	6.52337e-07	7.52262e-06
YDR047W	258.139	431.584	289.814	111.759	66.4247	66.4247	118.071	118.071	0.829521	3.16584	24.7188	6.63346e-07	7.63609e-06
YOL081W	368.696	616.425	392.28	151.272	94.8733	94.8733	159.816	159.816	0.752107	3.64043	24.6291	6.94944e-07	7.98574e-06
YNR053C	3234.09	5407.1	738.088	284.623	832.201	832.201	300.699	300.699	-1.4685	5.84165	24.6056	7.03456e-07	8.06935e-06
YML126C	1368.01	2287.18	404.984	156.171	352.018	352.018	164.991	164.991	-1.09309	4.722	24.5595	7.20493e-07	8.25028e-06
YDR041W	934.139	1561.79	344.65	132.905	240.374	240.374	140.411	140.411	-0.77547	4.27726	24.5533	7.22836e-07	8.26261e-06
YJR049C	220.844	369.23	273.096	105.312	56.8277	56.8277	111.26	111.26	0.968826	3.01916	24.5098	7.39322e-07	8.43628e-06
snR83	27747.2	46390.7	37864.8	14601.5	7139.94	7139.94	15426.2	15426.2	1.11139	10.1394	24.5012	7.42655e-07	8.45953e-06
YHR143W-A	314.353	525.568	98.256	37.8897	80.8896	80.8896	40.0297	40.0297	-1.01424	2.67664	24.4548	7.60729e-07	8.65032e-06
YDL037C	113.834	190.32	21.0024	8.09897	29.292	29.292	8.55641	8.55641	-1.77094	1.15596	24.4165	7.75998e-07	8.80859e-06
YJR142W	342.038	571.855	383.428	147.858	88.0135	88.0135	156.209	156.209	0.82742	3.57414	24.3256	8.13512e-07	9.21839e-06
YJL050W	627.332	1048.84	841.625	324.549	161.426	161.426	342.88	342.88	1.08666	4.62844	24.2991	8.24784e-07	9.32992e-06
YKL205W	437.826	732.004	152.135	58.6664	112.662	112.662	61.9799	61.9799	-0.861744	3.18634	24.2775	8.34091e-07	9.41887e-06
YLR157C-B	145.242	242.831	440.764	169.968	37.3739	37.3739	179.568	179.568	2.26333	3.32963	24.269	8.37744e-07	9.4438e-06
YPL011C	244.56	408.881	70.2541	27.0915	62.9305	62.9305	28.6216	28.6216	-1.13569	2.30013	24.2547	8.44009e-07	9.49801e-06
YPL107W	144.634	241.814	35.3424	13.6288	37.2174	37.2174	14.3985	14.3985	-1.36789	1.53717	24.2336	8.53293e-07	9.58596e-06
YNL186W	157.182	262.793	40.1745	15.4922	40.4462	40.4462	16.3672	16.3672	-1.30336	1.66138	24.2298	8.54981e-07	9.58698e-06
YHR068W	619.704	1036.09	675.791	260.6	159.463	159.463	275.318	275.318	0.787743	4.42116	24.2268	8.56322e-07	9.58698e-06

## Sheet: scales
	group	lib.size	norm.factors	coefficient
X67_A_DMSO_S62	DMSO	27262771	1.42546	3.88619e+07
X67_B_DMSO_S64	DMSO	48045781	1.35232	6.49735e+07
X67_A_Thiolutin_S63	Thiolutin	38613462	0.635679	2.45458e+07
X67_B_Thiolutin_S65	Thiolutin	11598766	0.816069	9.46539e+06
