# Supplementary material for: Cohesin-dependent chromosome loop extrusion is limited by transcription and stalled replication forks
Source: Sci Adv. 2022 Jun 10;8(23):eabn7063. doi: 10.1126/sciadv.abn7063 (PMC9187231; doi:10.1126/sciadv.abn7063)
Supplement: Supplementary file 2 — Tables S3 to S6 [file sciadv.abn7063_tables_s3_to_s6.zip › sciadv.abn7063_table_s6.xlsx]

## Sheet: Exp16b
Table S6. ChIP-seq ChIP-qPCR normalization
Rpo21-FLAG	Chromosomal position	ChIP-qPCR mean value		ChIP-seq fold enrichment		qPCR/ChIP-seq		relative scale
Site		Rpo21-FLAG + DMSO	Rpo21-FLAG + thiolutin	Rpo21-FLAG + DMSO	Rpo21-FLAG + thiolutin	Rpo21-FLAG + DMSO	Rpo21-FLAG + thiolutin	Thiolutin / DMSO
TDH2 ORF	chrX-454483-454574	5.50547	15.1279	7.38119	31.7012	0.745878	0.477202	0.639786
KAR2 ORF	chrX-382314-382412	4.36179	6.29919	4.41831	14.6013	0.987207	0.431413	0.437004
FES1 ORF	chrII-444156-444261	1.81792	7.92335	2.01198	17.8245	0.903546	0.44452	0.491973
APJ1 ORF	chrXIV-482431-482528	1.14468	2.73612	1.17354	5.72818	0.975405	0.47766	0.489704
MET6 ORF	chrV-340431-340538	1.50723	0.682924	2.4547	1.61521	0.614019	0.422808	0.688591
ALD5 ORF	chrV-304764-304867	2.32233	0.566631	3.68584	1.07235	0.630067	0.528401	0.838643
VTC1 ORF	chrV-302981-303086	5.15474	0.497392	6.04375	1.12337	0.852905	0.442768	0.51913
								0.586404	Average
Scc1-FLAG in HU	Chromosomal position	ChIP-qPCR mean value (% of input)			ChIP-seq fold enrichment			qPCR/ChIP-seq			relative scale
Site		Scc1-FLAG, HU	Scc1-FLAG, HU + DMSO	Scc1-FLAG, HU + thiolutin	Scc1-FLAG, HU	Scc1-FLAG, HU + DMSO	Scc1-FLAG, HU + thiolutin	Scc1-FLAG, HU	Scc1-FLAG, HU + DMSO	Scc1-FLAG, HU + thiolutin	DMSO / HU	Thiolutin / HU
ARS108	chrI-147264-147380	10.7437	15.7465	10.8045	6.91543	10.4201	5.59214	1.55358	1.51116	1.93208	0.972696	1.24363
ARS307	chrIII-108741-108860	3.55843	3.65734	4.29253	2.68851	2.87478	2.54502	1.32357	1.27222	1.68664	0.961199	1.27431
ARS418	chrIV-555350-555435	4.63701	7.78341	5.61994	2.80435	5.23144	2.74782	1.6535	1.48781	2.04524	0.899794	1.23691
ARS920	chrIX-357182-357271	5.23415	6.91966	5.66424	3.31443	4.27729	3.20992	1.5792	1.61777	1.7646	1.02442	1.1174
											0.964528	1.21806	Average
Scc1-FLAG in G2/M	Chromosomal position	ChIP-qPCR mean value (% of input)			ChIP-seq fold enrichment				qPCR/ChIP-seq					relative scale
Site		Scc1-FLAG, G2/M	Scc1-FLAG, G2/M + DMSO	Scc1-FLAG, G2/M + thiolutin	Scc1-FLAG, G2/M	Scc1-FLAG, G2/M	Scc1-FLAG, G2/M + DMSO	Scc1-FLAG, G2/M + thiolutin	Scc1-FLAG, G2/M	Scc1-FLAG, G2/M	Scc1-FLAG, G2/M (average)	Scc1-FLAG, G2/M + DMSO	Scc1-FLAG, G2/M + thiolutin	DMSO / G2/M	Thiolutin / G2/M
CEN9	chrIX-355775-355872	7.97584	10.0841	10.0666	6.82125	8.33559	3.17161	4.36778	1.16926	0.956842	1.06305	3.17949	2.30473	2.99091	2.16803
HRB1-PET8 IGR	chrXIV-624890-624999	9.27625	13.1913	10.424	10.1835	12.8676	7.54687	6.01334	0.910909	0.7209	0.815904	1.74792	1.73347	2.14231	2.1246
CYR1-SYS1 IGR	chrX-431382-431512	10.6774	14.7472	13.4684	9.11515	13.0745	6.23779	6.46182	1.1714	0.816662	0.994028	2.36418	2.0843	2.37838	2.09682
YGR127W-UTP8 IGR	chrVII-747798-747888	4.41074	5.66831	4.73708	4.15965	5.12651	2.26677	2.77959	1.06036	0.860378	0.960371	2.50061	1.70424	2.6038	1.77456
PMS1-SWS2 IGR	chrXIV-476058-476157	3.10796	4.01045	3.7574	3.0774	3.783	1.99991	2.46372	1.00993	0.821558	0.915744	2.00531	1.52509	2.18982	1.66542
UBP10-MRPL19 IGR	chrXIV-292251-292350	5.34511	6.83951	6.10287	4.92569	7.07993	3.38158	3.87527	1.08515	0.754966	0.920057	2.02258	1.57482	2.19832	1.71166
GCN1-HOS2 IGR	chrVII-139685-139799	5.30693	7.37434	6.8367	5.35526	5.67155	3.05563	4.2917	0.990975	0.935711	0.963343	2.41336	1.59301	2.50519	1.65362
														2.42982	1.88496	Average
